# Supplementary material for: Deacetylation as a receptor-regulated direct activation switch for pannexin channels
Source: Nat Commun. 2021 Jul 23;12:4482. doi: 10.1038/s41467-021-24825-y (PMC8302610; doi:10.1038/s41467-021-24825-y)
Supplement: Supplementary file 4 — Source Data [file 41467_2021_24825_MOESM4_ESM.xlsx]

## Sheet: Figure 1b
Figure 1b: Effects of PE and CBX on channel activity (maximum PO) in those cell-attached patches (n=4)
	Maximum Po
	basal	PE	CBX
Patch1	0.228	0.272	0.118
Patch2	0.074	0.259	0.04
Patch3 (Blue; Examplar)	0.148	0.256	0.099
Patch4	0.055	0.289	0.151

## Sheet: Figure 2a
Figure 2a: Effect of PE on whole cell mPanx1 currents in α1D-AR/mPanx1-transfected cells recorded with GTP
	Current-Voltage (I-V) plot					Inset (time series)
Em (mV)	Ctrl (pA)	PE (pA)	CBX (pA)			Time (min)	Current at +80 mV (pA)	Treatment
-129.9	-72.2249	-304.362	-150.147			0.08	441.276	none
-129.8	-76.0905	-305.99	-151.164			0.17	435.762	none
-129.7	-70.3939	-309.448	-148.926			0.25	419.376	none
-129.6	-70.1904	-307.007	-149.74			0.33	428.487	none
-129.5	-69.1732	-308.634	-149.74			0.42	419.452	none
-129.4	-69.3766	-306.803	-146.891			0.5	581.716	none
-129.3	-71.6146	-304.769	-146.891			0.58	476.368	none
-129.2	-70.3939	-304.159	-147.502			0.67	458.423	none
-129.1	-70.3939	-303.752	-146.077			0.75	453.498	none
-129	-71.2077	-301.31	-146.688			0.83	462.458	none
-128.9	-67.1387	-303.345	-148.722			0.92	418.871	none
-128.8	-69.1732	-304.769	-146.688			1	440.144	none
-128.7	-69.7835	-305.379	-147.909			1.08	424.989	none
-128.6	-69.7835	-304.769	-147.095			1.17	423.341	none
-128.5	-68.1559	-302.938	-144.45			1.25	412.405	none
-128.4	-66.7318	-303.752	-140.991			1.33	409.38	none
-128.3	-68.9697	-302.531	-145.264			1.42	418.61	none
-128.2	-69.987	-303.141	-144.043			1.5	438.553	none
-128.1	-66.9352	-299.886	-145.06			1.58	430.927	none
-128	-67.749	-298.055	-146.891			1.67	426.243	none
-127.9	-67.5456	-300.7	-146.077			1.75	432.038	none
-127.8	-67.749	-297.445	-145.874			1.83	443.86	none
-127.7	-63.4766	-295.003	-143.839			1.92	421.518	none
-127.6	-67.1387	-299.886	-142.619			2	451.889	none
-127.5	-68.7663	-299.072	-145.874			2.08	430.738	none
-127.4	-66.7318	-299.276	-144.246			2.17	447.527	none
-127.3	-69.1732	-301.107	-145.874			2.25	445.418	none
-127.2	-68.1559	-300.293	-145.264			2.33	449.987	none
-127.1	-66.9352	-303.548	-144.45			2.42	454.314	none
-127	-64.2904	-300.7	-143.839			2.5	461.698	none
-126.9	-64.6973	-301.717	-145.467			2.58	473.686	none
-126.8	-63.8835	-299.276	-145.06			2.67	454.275	none
-126.7	-63.0697	-299.479	-145.874			2.75	473.058	none
-126.6	-65.3076	-295.817	-143.839			2.83	464.411	none
-126.5	-67.749	-295.817	-145.264			2.92	475.714	none
-126.4	-67.749	-296.834	-144.45			3	465.884	none
-126.3	-68.1559	-297.852	-142.212			3.08	465.979	none
-126.2	-65.1042	-295.614	-144.246			3.17	445.869	none
-126.1	-66.9352	-295.41	-142.008			3.25	454.051	none
-126	-62.4593	-291.952	-144.653			3.33	464.548	none
-125.9	-63.0697	-291.545	-142.415			3.42	463.029	none
-125.8	-63.68	-290.934	-143.229			3.5	460.959	none
-125.7	-65.3076	-291.748	-145.671			3.58	465.9	none
-125.6	-65.1042	-293.986	-144.246			3.67	474.025	none
-125.5	-64.2904	-295.41	-144.246			3.75	468.203	none
-125.4	-63.0697	-295.207	-140.991			3.83	477.21	none
-125.3	-62.6628	-296.427	-142.212			3.92	470.771	none
-125.2	-64.4938	-295.207	-140.991			4	477.667	none
-125.1	-62.4593	-294.596	-141.805			4.08	473.383	none
-125	-65.1042	-295.41	-139.16			4.17	480.026	none
-124.9	-68.5628	-294.19	-140.177			4.25	484.219	none
-124.8	-67.9525	-291.952	-139.77			4.33	480.443	none
-124.7	-65.5111	-289.51	-142.415			4.42	473.138	none
-124.6	-62.8662	-290.324	-139.364			4.5	474.712	none
-124.5	-62.8662	-293.579	-139.77			4.58	481.116	none
-124.4	-62.2559	-289.714	-141.195			4.67	495.862	none
-124.3	-62.8662	-290.731	-142.212			4.75	477.862	none
-124.2	-64.2904	-289.307	-142.619			4.83	483.413	none
-124.1	-63.0697	-287.679	-141.195			4.92	487.745	none
-124	-60.6283	-290.731	-141.602			5	495.326	none
-123.9	-59.611	-292.765	-140.177			5.08	492.129	none
-123.8	-58.1868	-291.545	-140.991			5.17	497.334	none
-123.7	-59.8145	-293.783	-139.364			5.25	505.628	none
-123.6	-59.4076	-293.579	-138.957			5.33	510.746	PE
-123.5	-60.2214	-289.917	-138.957			5.42	508.864	PE
-123.4	-60.2214	-294.8	-138.55			5.5	512.976	PE
-123.3	-63.2731	-290.731	-138.346			5.58	538.898	PE
-123.2	-62.8662	-293.783	-139.364			5.67	547.895	PE
-123.1	-58.1868	-292.765	-141.398			5.75	564.326	PE
-123	-57.373	-294.8	-141.195			5.83	571.721	PE
-122.9	-58.7972	-292.562	-139.567			5.92	573.203	PE
-122.8	-59.0007	-290.527	-139.364			6	576.735	PE
-122.7	-59.4076	-291.545	-138.957			6.08	601.936	PE
-122.6	-60.0179	-291.545	-137.532			6.17	602.441	PE
-122.5	-56.9661	-292.969	-137.94			6.25	616.862	PE
-122.4	-59.2041	-292.358	-137.736			6.33	624.654	PE
-122.3	-57.7799	-290.934	-137.126			6.42	634.696	PE
-122.2	-57.9834	-290.731	-137.736			6.5	638.171	PE
-122.1	-56.3558	-292.358	-139.77			6.58	664.256	PE
-122	-54.3213	-292.765	-139.567			6.67	676.404	PE
-121.9	-55.1351	-291.545	-140.381			6.75	690.612	PE
-121.8	-56.9661	-292.155	-138.753			6.83	690.847	PE
-121.7	-55.9489	-294.8	-137.329			6.92	698.836	PE
-121.6	-59.0007	-293.783	-137.532			7	705.098	PE
-121.5	-59.2041	-291.341	-136.108			7.08	715.347	PE
-121.4	-59.4076	-290.324	-136.719			7.17	729.253	PE
-121.3	-60.4248	-290.324	-134.277			7.25	725.556	PE
-121.2	-58.3903	-286.865	-137.94			7.33	716.475	PE
-121.1	-55.7454	-288.086	-137.532			7.42	726.735	PE
-121	-55.1351	-289.51	-133.87			7.5	723.809	PE
-120.9	-58.3903	-293.376	-135.091			7.58	736.582	PE
-120.8	-57.9834	-291.748	-137.329			7.67	738.904	PE
-120.7	-57.1696	-285.441	-136.719			7.75	748.824	PE
-120.6	-52.4902	-284.424	-137.532			7.83	751.507	PE
-120.5	-52.4902	-287.882	-137.532			7.92	752.786	PE
-120.4	-53.5075	-286.051	-136.719			8	764.167	PE
-120.3	-52.4902	-285.644	-135.905			8.08	763.895	PE
-120.2	-53.5075	-285.034	-134.481			8.17	753.155	PE
-120.1	-53.7109	-284.22	-133.464			8.25	751.711	PE
-120	-54.9316	-284.831	-135.091			8.33	734.046	PE
-119.9	-52.6937	-284.627	-137.329			8.42	731.938	PE
-119.8	-55.3385	-285.441	-138.143			8.5	740.51	PE
-119.7	-55.3385	-284.22	-137.532			8.58	724.659	PE
-119.6	-52.0833	-284.831	-135.295			8.67	745.108	PE
-119.5	-52.2868	-284.831	-134.277			8.75	736.619	PE
-119.4	-52.2868	-287.679	-136.312			8.83	743.077	PE
-119.3	-55.7454	-285.441	-135.905			8.92	741.404	PE
-119.2	-56.7627	-285.034	-137.94			9	737.298	CBX
-119.1	-53.1006	-283.407	-134.481			9.08	731.129	CBX
-119	-50.6592	-286.255	-133.667			9.17	711.747	CBX
-118.9	-51.8799	-283.407	-131.836			9.25	710.466	CBX
-118.8	-52.2868	-285.238	-133.87			9.33	703.249	CBX
-118.7	-51.2695	-281.779	-133.667			9.42	692.792	CBX
-118.6	-52.0833	-283.203	-134.074			9.5	682.895	CBX
-118.5	-55.542	-283.407	-133.057			9.58	671.641	CBX
-118.4	-56.7627	-285.034	-135.498			9.67	660.199	CBX
-118.3	-54.7282	-281.575	-133.464			9.75	663.391	CBX
-118.2	-54.9316	-282.389	-136.108			9.83	641.739	CBX
-118.1	-52.2868	-279.745	-134.684			9.92	646.866	CBX
-118	-52.2868	-282.389	-133.057			10	636.213	CBX
-117.9	-54.1178	-279.541	-135.905			10.08	613.717	CBX
-117.8	-53.304	-279.745	-132.243			10.17	602.126	CBX
-117.7	-55.7454	-281.575	-133.667			10.25	578.646	CBX
-117.6	-53.5075	-281.575	-132.039			10.33	571.027	CBX
-117.5	-52.4902	-280.151	-132.039			10.42	551.793	CBX
-117.4	-52.6937	-278.727	-130.005			10.5	544.342	CBX
-117.3	-51.6764	-279.541	-132.65			10.58	536.803	CBX
-117.2	-51.2695	-276.286	-132.446			10.67	519.11	CBX
-117.1	-54.5247	-276.489	-131.429			10.75	493.694	CBX
-117	-54.1178	-278.117	-131.429			10.83	487.461	CBX
-116.9	-52.8971	-276.489	-131.632			10.92	473.267	CBX
-116.8	-54.1178	-277.913	-130.819			11	451.381	CBX
-116.7	-55.542	-278.931	-131.836			11.08	445.025	CBX
-116.6	-55.1351	-276.489	-130.412			11.17	401.09	CBX
-116.5	-52.8971	-277.507	-128.988			11.25	401.622	CBX
-116.4	-53.5075	-279.134	-129.394			11.33	438.801	CBX
-116.3	-50.8626	-279.948	-131.429			11.42	411.306	CBX
-116.2	-52.4902	-278.524	-130.819			11.5	391.821	CBX
-116.1	-50.2523	-276.489	-127.767			11.58	387.765	CBX
-116	-49.8454	-273.844	-127.767			11.67	367.053	CBX
-115.9	-51.8799	-270.386	-126.546			11.75	370.991	CBX
-115.8	-51.8799	-271.403	-129.394			11.83	341.589	CBX
-115.7	-50.0488	-269.165	-129.394			11.92	341.905	CBX
-115.6	-53.9144	-271.2	-128.174			12	330.623	CBX
-115.5	-52.0833	-271.81	-131.429			12.08	319.255	CBX
-115.4	-51.6764	-272.013	-129.801			12.17	311.723	CBX
-115.3	-51.473	-270.996	-130.412			12.25	305.63	CBX
-115.2	-49.6419	-273.844	-129.598			12.33	328.043	CBX
-115.1	-49.235	-271.403	-132.853			12.42	316.15	CBX
-115	-48.4212	-268.962	-131.429			12.5	294.731	CBX
-114.9	-48.8281	-272.42	-130.005			12.58	292.254	CBX
-114.8	-51.2695	-274.658	-128.784			12.67	276.841	CBX
-114.7	-53.5075	-270.793	-131.429			12.75	266.723	CBX
-114.6	-51.6764	-271.2	-128.377			12.83	263.756	CBX
-114.5	-49.235	-271.403	-127.157			12.92	255.293	CBX
-114.4	-52.6937	-269.775	-128.377			13	209.332	CBX
-114.3	-50.6592	-271.81	-128.581			13.08	196.737	CBX
-114.2	-51.473	-268.758	-127.36			13.17	260.822	CBX
-114.1	-53.5075	-272.013	-127.157			13.25	174.128	CBX
-114	-51.6764	-273.031	-126.139			13.33	164.595	CBX
-113.9	-52.6937	-267.13	-128.174			13.42	158.305	CBX
-113.8	-52.0833	-267.334	-127.97			13.5	151.36	CBX
-113.7	-51.2695	-266.927	-126.139			13.58	148.167	CBX
-113.6	-49.6419	-267.13	-129.801			13.67	129.001	CBX
-113.5	-49.4385	-266.317	-129.191			13.75	147.671	CBX
-113.4	-48.0143	-266.317	-128.377			13.83	132.633	CBX
-113.3	-48.2178	-265.3	-126.343			13.92	131.58	CBX
-113.2	-48.8281	-267.537	-128.581			14	132.033	CBX
-113.1	-48.0143	-268.555	-125.732			14.08	132.557	CBX
-113	-46.1833	-265.91	-125.936			14.17	126.217	CBX
-112.9	-47.2005	-265.91	-124.715			14.25	126.448	CBX
-112.8	-48.4212	-265.91	-128.988			14.33	125.116	CBX
-112.7	-49.6419	-266.724	-128.988			14.42	117.872	CBX
-112.6	-52.2868	-268.555	-126.343
-112.5	-51.0661	-264.893	-127.767
-112.4	-49.0316	-264.282	-125.732
-112.3	-46.9971	-264.486	-127.97
-112.2	-47.8109	-266.317	-126.343
-112.1	-49.235	-264.079	-125.529
-112	-51.6764	-264.486	-125.732
-111.9	-48.6247	-266.113	-124.512
-111.8	-48.6247	-266.52	-126.75
-111.7	-49.235	-261.434	-124.919
-111.6	-48.2178	-263.672	-125.732
-111.5	-50.0488	-263.062	-123.291
-111.4	-53.1006	-264.079	-124.308
-111.3	-49.8454	-261.434	-124.715
-111.2	-53.304	-261.027	-126.343
-111.1	-50.6592	-261.841	-125.732
-111	-52.4902	-262.655	-128.174
-110.9	-51.0661	-259.196	-125.732
-110.8	-51.8799	-259.806	-126.75
-110.7	-48.8281	-259.399	-125.936
-110.6	-48.4212	-257.975	-123.291
-110.5	-50.2523	-255.737	-124.715
-110.4	-49.0316	-254.517	-124.919
-110.3	-48.4212	-257.568	-121.663
-110.2	-52.0833	-257.772	-124.715
-110.1	-51.0661	-257.568	-124.919
-110	-49.4385	-256.144	-125.529
-109.9	-48.6247	-256.755	-125.732
-109.8	-49.235	-258.993	-124.512
-109.7	-49.0316	-258.586	-122.681
-109.6	-50.6592	-259.806	-123.495
-109.5	-50.6592	-258.789	-123.495
-109.4	-52.0833	-256.755	-122.884
-109.3	-50.8626	-253.703	-122.884
-109.2	-51.6764	-253.093	-122.477
-109.1	-48.2178	-254.313	-123.088
-109	-45.3695	-251.668	-123.495
-108.9	-46.7936	-253.093	-122.274
-108.8	-46.5902	-256.348	-120.85
-108.7	-45.7764	-255.737	-122.681
-108.6	-45.166	-256.958	-121.663
-108.5	-46.7936	-257.365	-120.85
-108.4	-48.8281	-254.923	-122.274
-108.3	-46.9971	-254.923	-123.698
-108.2	-44.7591	-253.499	-123.698
-108.1	-46.1833	-253.093	-121.867
-108	-44.7591	-252.685	-121.867
-107.9	-48.2178	-250.448	-120.443
-107.8	-47.2005	-250.244	-119.832
-107.7	-47.2005	-253.093	-120.036
-107.6	-46.5902	-253.906	-119.629
-107.5	-45.9798	-254.923	-120.239
-107.4	-45.7764	-253.703	-120.85
-107.3	-46.1833	-252.685	-119.629
-107.2	-44.7591	-252.279	-118.001
-107.1	-42.5212	-253.703	-116.17
-107	-42.9281	-255.33	-117.594
-106.9	-46.1833	-254.923	-119.222
-106.8	-44.3522	-252.889	-121.053
-106.7	-43.5384	-252.075	-121.053
-106.6	-45.7764	-251.465	-118.815
-106.5	-44.3522	-248.006	-120.646
-106.4	-45.9798	-247.599	-119.425
-106.3	-47.2005	-248.21	-119.019
-106.2	-49.235	-246.379	-120.036
-106.1	-47.8109	-249.227	-120.646
-106	-44.9626	-250.651	-118.612
-105.9	-45.3695	-248.82	-119.019
-105.8	-44.9626	-247.599	-118.815
-105.7	-46.1833	-246.379	-118.408
-105.6	-46.1833	-246.175	-117.594
-105.5	-48.2178	-246.989	-118.408
-105.4	-45.3695	-244.344	-119.425
-105.3	-46.3867	-244.954	-116.984
-105.2	-46.9971	-246.175	-118.205
-105.1	-48.2178	-244.344	-118.612
-105	-48.2178	-245.972	-117.391
-104.9	-47.404	-243.123	-118.205
-104.8	-45.166	-244.141	-117.391
-104.7	-47.404	-244.548	-115.967
-104.6	-43.7419	-245.972	-117.594
-104.5	-42.7246	-244.954	-119.629
-104.4	-43.1315	-244.141	-116.577
-104.3	-42.1143	-242.716	-118.815
-104.2	-42.9281	-242.106	-117.391
-104.1	-42.5212	-244.954	-115.763
-104	-44.5557	-244.141	-117.798
-103.9	-42.9281	-242.513	-116.984
-103.8	-46.1833	-243.53	-116.781
-103.7	-44.7591	-242.106	-116.374
-103.6	-43.7419	-244.751	-119.019
-103.5	-41.7074	-245.565	-118.612
-103.4	-41.7074	-242.92	-119.629
-103.3	-41.9108	-242.92	-116.781
-103.2	-41.9108	-241.292	-118.408
-103.1	-41.7074	-242.106	-115.763
-103	-42.1143	-240.478	-114.746
-102.9	-43.1315	-238.241	-114.543
-102.8	-42.7246	-239.054	-112.712
-102.7	-41.3005	-239.868	-115.153
-102.6	-41.3005	-239.665	-114.136
-102.5	-38.6556	-240.885	-115.153
-102.4	-39.2659	-240.072	-115.56
-102.3	-40.0797	-240.682	-114.339
-102.2	-39.4694	-242.31	-114.543
-102.1	-40.8935	-241.089	-113.932
-102	-39.4694	-237.63	-112.712
-101.9	-40.0797	-237.63	-113.525
-101.8	-40.2832	-238.444	-112.712
-101.7	-39.4694	-238.851	-109.863
-101.6	-39.6728	-237.63	-112.305
-101.5	-40.6901	-239.258	-114.543
-101.4	-41.097	-240.682	-114.136
-101.3	-44.3522	-240.275	-112.508
-101.2	-41.3005	-240.682	-113.118
-101.1	-40.6901	-239.461	-111.898
-101	-40.4866	-237.223	-113.525
-100.9	-42.1143	-236.613	-114.95
-100.8	-40.8935	-234.985	-114.543
-100.7	-41.5039	-234.782	-115.763
-100.6	-42.3177	-235.596	-113.525
-100.5	-41.7074	-233.561	-114.746
-100.4	-42.3177	-234.985	-113.322
-100.3	-44.9626	-237.427	-113.322
-100.2	-41.9108	-236.003	-113.118
-100.1	-44.1488	-237.02	-115.967
-100	-45.166	-236.003	-115.356
-99.9	-42.9281	-235.392	-114.136
-99.8	-43.9453	-232.747	-112.915
-99.7	-42.1143	-231.73	-114.543
-99.6	-43.1315	-235.189	-112.712
-99.5	-42.1143	-233.561	-112.101
-99.4	-41.9108	-233.561	-110.677
-99.3	-42.9281	-233.561	-110.067
-99.2	-42.7246	-232.34	-109.049
-99.1	-44.1488	-229.085	-110.067
-99	-43.9453	-233.968	-112.305
-98.9	-46.1833	-234.578	-110.88
-98.8	-41.9108	-232.951	-109.863
-98.7	-44.1488	-235.799	-109.253
-98.6	-42.9281	-236.003	-108.032
-98.5	-41.5039	-235.189	-107.625
-98.4	-40.8935	-234.375	-108.643
-98.3	-40.2832	-235.596	-108.846
-98.2	-39.0625	-234.782	-108.439
-98.1	-41.5039	-233.561	-108.439
-98	-43.9453	-231.73	-109.66
-97.9	-38.8591	-232.137	-110.474
-97.8	-40.2832	-231.934	-111.694
-97.7	-43.1315	-235.189	-108.439
-97.6	-41.9108	-233.765	-111.694
-97.5	-39.8763	-233.154	-110.067
-97.4	-38.8591	-228.882	-108.846
-97.3	-39.0625	-227.661	-109.66
-97.2	-40.2832	-230.102	-110.88
-97.1	-40.4866	-229.492	-110.677
-97	-40.6901	-230.102	-109.456
-96.9	-43.1315	-229.289	-109.66
-96.8	-42.1143	-226.237	-108.439
-96.7	-39.6728	-228.272	-108.236
-96.6	-40.6901	-230.509	-107.625
-96.5	-43.5384	-228.678	-109.253
-96.4	-42.9281	-225.83	-107.218
-96.3	-42.5212	-222.371	-109.253
-96.2	-41.7074	-225.627	-108.643
-96.1	-40.6901	-227.865	-108.643
-96	-38.0453	-226.44	-110.474
-95.9	-38.8591	-227.458	-108.236
-95.8	-40.8935	-223.796	-109.253
-95.7	-39.0625	-221.964	-106.811
-95.6	-39.4694	-224.406	-108.032
-95.5	-38.6556	-223.185	-106.201
-95.4	-41.5039	-223.185	-107.218
-95.3	-39.6728	-225.83	-108.439
-95.2	-38.6556	-228.272	-105.387
-95.1	-42.3177	-228.678	-105.387
-95	-40.4866	-229.289	-106.811
-94.9	-39.8763	-228.272	-107.625
-94.8	-41.3005	-228.272	-108.846
-94.7	-40.0797	-229.289	-107.218
-94.6	-39.8763	-229.696	-105.387
-94.5	-39.4694	-228.068	-105.794
-94.4	-39.2659	-227.458	-106.201
-94.3	-40.0797	-226.034	-106.608
-94.2	-40.0797	-223.592	-104.777
-94.1	-39.0625	-220.744	-104.37
-94	-40.4866	-221.558	-106.608
-93.9	-38.6556	-224.813	-104.167
-93.8	-39.0625	-224.406	-105.184
-93.7	-37.8418	-223.592	-104.777
-93.6	-39.6728	-225.22	-105.998
-93.5	-39.2659	-224.609	-104.981
-93.4	-38.0453	-224.609	-103.963
-93.3	-37.6384	-226.44	-105.184
-93.2	-38.4522	-226.44	-105.387
-93.1	-38.2487	-223.185	-104.37
-93	-39.0625	-224.609	-103.556
-92.9	-38.2487	-225.016	-101.929
-92.8	-37.028	-223.389	-101.318
-92.7	-38.4522	-223.592	-104.777
-92.6	-37.028	-223.592	-102.132
-92.5	-34.9935	-220.133	-103.353
-92.4	-34.3831	-221.354	-103.963
-92.3	-35.8073	-223.185	-102.539
-92.2	-34.1797	-222.778	-101.115
-92.1	-34.5866	-221.761	-101.318
-92	-34.3831	-221.558	-101.318
-91.9	-34.79	-218.913	-101.725
-91.8	-35.6038	-218.709	-101.318
-91.7	-36.0107	-216.268	-101.522
-91.6	-35.1969	-217.082	-101.929
-91.5	-38.6556	-218.099	-103.149
-91.4	-37.8418	-217.895	-101.929
-91.3	-35.8073	-217.489	-104.777
-91.2	-34.3831	-218.709	-104.777
-91.1	-33.9762	-217.285	-103.76
-91	-33.7728	-218.099	-103.556
-90.9	-34.1797	-218.302	-104.37
-90.8	-31.5348	-216.268	-103.76
-90.7	-33.7728	-216.675	-104.37
-90.6	-35.1969	-215.657	-101.725
-90.5	-35.1969	-214.437	-102.132
-90.4	-31.7383	-214.437	-102.336
-90.3	-37.2315	-215.454	-102.946
-90.2	-34.9935	-214.233	-101.522
-90.1	-34.3831	-214.437	-101.522
-90	-34.1797	-211.792	-102.743
-89.9	-34.5866	-213.827	-103.353
-89.8	-32.959	-213.013	-101.115
-89.7	-33.1624	-215.861	-102.946
-89.6	-34.5866	-213.216	-103.963
-89.5	-33.3659	-211.995	-101.522
-89.4	-34.3831	-210.775	-99.6908
-89.3	-33.7728	-211.182	-102.132
-89.2	-31.5348	-211.995	-101.318
-89.1	-32.5521	-212.606	-100.708
-89	-33.1624	-214.03	-98.6735
-88.9	-32.5521	-213.013	-98.2666
-88.8	-33.3659	-211.182	-99.2839
-88.7	-33.7728	-211.385	-99.8942
-88.6	-33.9762	-210.978	-101.929
-88.5	-33.7728	-210.571	-103.76
-88.4	-35.4004	-208.74	-101.929
-88.3	-33.9762	-209.757	-101.115
-88.2	-34.5866	-207.723	-99.0804
-88.1	-34.1797	-207.519	-98.8769
-88	-36.8245	-207.723	-98.2666
-87.9	-34.5866	-209.147	-97.8597
-87.8	-32.959	-208.333	-96.639
-87.7	-34.1797	-208.944	-98.8769
-87.6	-34.79	-207.113	-97.2494
-87.5	-34.79	-208.537	-99.4873
-87.4	-34.1797	-208.74	-99.2839
-87.3	-33.7728	-209.147	-97.8597
-87.2	-36.0107	-209.757	-99.4873
-87.1	-36.2142	-210.978	-99.8942
-87	-34.1797	-210.571	-99.0804
-86.9	-34.5866	-209.757	-96.4356
-86.8	-33.7728	-207.723	-96.4356
-86.7	-33.7728	-206.706	-96.4356
-86.6	-32.5521	-206.095	-96.2321
-86.5	-32.7555	-207.723	-96.2321
-86.4	-33.5693	-207.316	-98.6735
-86.3	-34.3831	-206.706	-95.4183
-86.2	-29.9072	-204.061	-94.6045
-86.1	-31.5348	-205.689	-97.2494
-86	-30.721	-207.926	-97.0459
-85.9	-30.721	-206.909	-97.2494
-85.8	-30.3141	-202.433	-96.4356
-85.7	-29.7038	-202.433	-95.6217
-85.6	-28.2796	-202.23	-98.2666
-85.5	-29.7038	-202.637	-96.4356
-85.4	-31.9417	-206.299	-96.639
-85.3	-30.3141	-202.026	-96.8424
-85.2	-29.7038	-200.399	-94.401
-85.1	-31.3314	-201.213	-95.8252
-85	-29.0934	-203.654	-98.0631
-84.9	-30.9245	-202.23	-96.4356
-84.8	-30.3141	-201.009	-96.0286
-84.7	-29.5003	-201.416	-97.2494
-84.6	-31.7383	-201.009	-97.4528
-84.5	-30.9245	-198.975	-98.0631
-84.4	-28.4831	-201.213	-96.0286
-84.3	-29.7038	-203.247	-95.6217
-84.2	-27.0589	-200.602	-97.2494
-84.1	-30.721	-200.806	-98.0631
-84	-30.1107	-201.619	-94.6045
-83.9	-28.0762	-205.282	-96.0286
-83.8	-28.0762	-201.619	-95.8252
-83.7	-28.89	-200.806	-95.0114
-83.6	-28.6865	-198.364	-95.2148
-83.5	-30.3141	-199.992	-93.5872
-83.4	-31.1279	-199.381	-93.5872
-83.3	-28.4831	-199.788	-94.1976
-83.2	-30.5176	-201.213	-93.3838
-83.1	-29.2969	-198.771	-93.7907
-83	-28.0762	-197.754	-92.3665
-82.9	-27.6693	-197.347	-91.3493
-82.8	-27.8727	-198.161	-91.3493
-82.7	-28.2796	-196.533	-93.9941
-82.6	-27.6693	-197.957	-95.6217
-82.5	-28.4831	-196.737	-95.0114
-82.4	-26.4486	-198.975	-97.2494
-82.3	-27.4658	-199.585	-94.401
-82.2	-30.5176	-197.144	-94.6045
-82.1	-27.0589	-197.957	-95.0114
-82	-29.9072	-199.992	-95.0114
-81.9	-29.2969	-198.975	-91.7562
-81.8	-26.8555	-198.568	-93.3838
-81.7	-29.2969	-197.347	-92.9769
-81.6	-28.6865	-196.94	-93.3838
-81.5	-27.2624	-196.33	-92.3665
-81.4	-30.721	-195.312	-94.6045
-81.3	-28.0762	-196.126	-91.9596
-81.2	-27.6693	-195.719	-94.808
-81.1	-29.5003	-193.888	-93.9941
-81	-29.2969	-194.092	-92.9769
-80.9	-29.9072	-193.075	-91.9596
-80.8	-31.1279	-192.464	-92.57
-80.7	-31.3314	-192.057	-93.9941
-80.6	-30.1107	-192.261	-92.1631
-80.5	-30.721	-191.447	-93.5872
-80.4	-30.3141	-193.278	-92.7734
-80.3	-29.5003	-192.871	-90.5355
-80.2	-29.5003	-193.075	-91.3493
-80.1	-29.2969	-194.092	-92.1631
-80	-26.8555	-193.685	-91.9596
-79.9	-28.0762	-194.906	-89.9251
-79.8	-28.0762	-192.668	-90.5355
-79.7	-27.8727	-191.04	-92.7734
-79.6	-29.2969	-192.261	-88.9079
-79.5	-27.2624	-190.837	-86.6699
-79.4	-26.8555	-191.244	-88.0941
-79.3	-29.0934	-189.616	-88.7044
-79.2	-26.8555	-191.04	-88.2975
-79.1	-26.4486	-190.023	-88.501
-79	-27.2624	-187.581	-88.9079
-78.9	-27.2624	-189.006	-88.7044
-78.8	-27.4658	-187.785	-89.7217
-78.7	-27.0589	-187.378	-90.1286
-78.6	-28.4831	-186.564	-91.3493
-78.5	-27.0589	-186.361	-88.7044
-78.4	-27.2624	-186.768	-89.1113
-78.3	-25.6348	-187.988	-89.3148
-78.2	-26.0417	-185.75	-89.1113
-78.1	-26.8555	-187.785	-88.0941
-78	-27.8727	-186.157	-90.332
-77.9	-28.2796	-185.14	-90.332
-77.8	-26.2451	-185.75	-90.5355
-77.7	-28.0762	-187.174	-88.7044
-77.6	-26.652	-187.581	-88.501
-77.5	-28.0762	-189.209	-86.6699
-77.4	-28.2796	-185.75	-85.8561
-77.3	-30.5176	-187.581	-86.4665
-77.2	-27.8727	-185.14	-86.6699
-77.1	-29.2969	-186.361	-86.4665
-77	-28.89	-184.936	-86.0596
-76.9	-28.0762	-182.088	-89.3148
-76.8	-28.0762	-182.699	-88.0941
-76.7	-27.8727	-183.919	-89.1113
-76.6	-26.8555	-183.309	-86.8734
-76.5	-29.5003	-184.936	-86.263
-76.4	-27.4658	-182.088	-84.8389
-76.3	-27.6693	-184.53	-84.0251
-76.2	-28.6865	-182.088	-85.0423
-76.1	-24.821	-182.699	-86.0596
-76	-27.0589	-182.088	-86.6699
-75.9	-27.4658	-181.071	-86.0596
-75.8	-26.0417	-181.274	-86.0596
-75.7	-27.6693	-181.071	-86.8734
-75.6	-27.6693	-181.478	-87.0768
-75.5	-27.4658	-183.309	-84.6354
-75.4	-26.652	-181.071	-84.2285
-75.3	-28.2796	-181.885	-84.6354
-75.2	-27.2624	-180.868	-83.2113
-75.1	-26.652	-179.647	-83.6182
-75	-25.0244	-182.292	-84.8389
-74.9	-24.6175	-179.647	-82.3975
-74.8	-26.2451	-179.443	-83.0078
-74.7	-25.2279	-177.205	-83.4147
-74.6	-26.652	-177.205	-85.2458
-74.5	-28.2796	-176.798	-85.6527
-74.4	-27.8727	-178.63	-84.2285
-74.3	-25.0244	-180.257	-81.5837
-74.2	-26.4486	-177.612	-83.0078
-74.1	-25.6348	-177.612	-82.3975
-74	-25.2279	-176.798	-81.3802
-73.9	-26.2451	-173.543	-81.5837
-73.8	-25.8382	-175.781	-81.3802
-73.7	-27.0589	-176.392	-80.1595
-73.6	-28.0762	-174.357	-82.3975
-73.5	-27.8727	-176.798	-80.7699
-73.4	-28.2796	-177.409	-80.5664
-73.3	-26.0417	-174.764	-81.5837
-73.2	-27.2624	-174.154	-80.1595
-73.1	-26.0417	-175.171	-79.1423
-73	-24.6175	-174.56	-80.3629
-72.9	-26.2451	-172.933	-80.9733
-72.8	-25.6348	-174.764	-82.6009
-72.7	-24.4141	-170.898	-79.5492
-72.6	-27.0589	-172.933	-82.194
-72.5	-27.6693	-174.357	-82.6009
-72.4	-25.8382	-176.798	-81.5837
-72.3	-24.4141	-174.764	-81.9906
-72.2	-25.4313	-174.764	-81.5837
-72.1	-24.821	-173.95	-81.3802
-72	-25.4313	-172.119	-80.3629
-71.9	-25.6348	-174.154	-79.3457
-71.8	-23.6003	-172.73	-79.9561
-71.7	-26.4486	-171.102	-81.7871
-71.6	-25.8382	-170.695	-81.1768
-71.5	-25.4313	-168.05	-81.3802
-71.4	-25.4313	-170.288	-79.9561
-71.3	-27.2624	-170.492	-79.9561
-71.2	-25.8382	-171.305	-78.9388
-71.1	-24.6175	-171.509	-79.3457
-71	-24.821	-171.712	-80.9733
-70.9	-24.4141	-169.881	-78.5319
-70.8	-23.3968	-171.102	-80.3629
-70.7	-26.4486	-167.847	-80.3629
-70.6	-25.0244	-170.492	-78.7353
-70.5	-23.8037	-168.864	-79.1423
-70.4	-24.2106	-166.626	-78.9388
-70.3	-23.1934	-166.626	-78.5319
-70.2	-23.6003	-166.423	-78.125
-70.1	-25.4313	-165.609	-77.1077
-70	-25.8382	-167.033	-76.2939
-69.9	-23.6003	-169.067	-77.7181
-69.8	-21.9727	-166.016	-77.5147
-69.7	-25.2279	-163.778	-76.9043
-69.6	-22.583	-164.998	-79.1423
-69.5	-23.6003	-164.795	-78.9388
-69.4	-26.4486	-161.947	-78.9388
-69.3	-26.652	-162.353	-78.7353
-69.2	-24.821	-165.405	-77.1077
-69.1	-26.8555	-165.812	-77.5147
-69	-24.821	-167.847	-77.1077
-68.9	-22.583	-167.44	-76.2939
-68.8	-23.1934	-162.557	-76.0905
-68.7	-24.2106	-162.964	-74.2594
-68.6	-21.1589	-166.829	-75.2767
-68.5	-23.8037	-166.016	-77.9215
-68.4	-22.9899	-165.405	-78.125
-68.3	-24.2106	-165.405	-74.8698
-68.2	-24.2106	-166.626	-77.7181
-68.1	-23.1934	-164.998	-75.0732
-68	-22.7865	-162.353	-74.056
-67.9	-24.2106	-164.185	-74.8698
-67.8	-24.0072	-165.812	-75.0732
-67.7	-22.1761	-162.964	-75.4801
-67.6	-22.583	-162.964	-72.8353
-67.5	-22.7865	-163.574	-74.4629
-67.4	-22.9899	-161.947	-75.0732
-67.3	-22.9899	-161.336	-74.6663
-67.2	-21.9727	-160.929	-75.6836
-67.1	-20.752	-161.133	-74.4629
-67	-22.3796	-159.505	-75.8871
-66.9	-21.9727	-161.54	-77.7181
-66.8	-24.0072	-158.285	-74.2594
-66.7	-23.1934	-160.116	-73.4456
-66.6	-21.7692	-162.15	-74.4629
-66.5	-22.583	-160.319	-74.056
-66.4	-21.3623	-158.488	-72.8353
-66.3	-19.5312	-158.488	-74.056
-66.2	-22.583	-158.691	-75.6836
-66.1	-22.3796	-154.215	-75.6836
-66	-22.9899	-154.826	-72.6318
-65.9	-22.1761	-156.657	-74.8698
-65.8	-21.5658	-156.047	-73.0387
-65.7	-21.3623	-156.657	-72.8353
-65.6	-21.9727	-155.843	-73.0387
-65.5	-21.5658	-151.774	-72.2249
-65.4	-21.1589	-153.198	-70.3939
-65.3	-20.3451	-153.809	-69.5801
-65.2	-20.752	-152.384	-73.2422
-65.1	-21.9727	-153.402	-72.8353
-65	-20.5485	-154.012	-72.2249
-64.9	-20.752	-154.012	-72.8353
-64.8	-19.3278	-154.012	-71.818
-64.7	-22.583	-154.012	-70.1904
-64.6	-21.7692	-153.198	-72.0215
-64.5	-21.7692	-157.064	-71.2077
-64.4	-20.5485	-154.826	-69.987
-64.3	-18.514	-152.791	-70.1904
-64.2	-18.7174	-152.995	-69.5801
-64.1	-20.1416	-151.774	-72.0215
-64	-20.752	-150.96	-71.4111
-63.9	-20.9554	-150.757	-70.8008
-63.8	-21.9727	-149.943	-71.2077
-63.7	-22.9899	-150.147	-71.4111
-63.6	-21.5658	-151.367	-70.5973
-63.5	-20.9554	-148.722	-68.5628
-63.4	-20.9554	-149.74	-69.1732
-63.3	-20.3451	-151.367	-69.5801
-63.2	-18.7174	-151.977	-70.3939
-63.1	-20.1416	-149.129	-69.3766
-63	-19.1243	-151.164	-67.9525
-62.9	-19.1243	-149.943	-69.987
-62.8	-18.9209	-149.536	-69.1732
-62.7	-19.5312	-148.112	-71.4111
-62.6	-20.5485	-149.333	-68.1559
-62.5	-20.5485	-148.722	-69.5801
-62.4	-20.9554	-146.281	-69.7835
-62.3	-20.1416	-149.333	-66.3249
-62.2	-19.7347	-147.502	-67.1387
-62.1	-18.514	-147.705	-67.749
-62	-19.5312	-148.315	-67.749
-61.9	-19.1243	-148.722	-66.5283
-61.8	-17.0898	-149.333	-66.3249
-61.7	-18.1071	-144.246	-65.918
-61.6	-18.7174	-146.484	-68.3594
-61.5	-19.5312	-146.688	-68.3594
-61.4	-18.9209	-145.06	-66.7318
-61.3	-18.9209	-147.298	-66.3249
-61.2	-18.3105	-145.264	-65.3076
-61.1	-20.3451	-144.653	-65.7145
-61	-17.7002	-146.077	-66.1214
-60.9	-17.7002	-144.857	-65.918
-60.8	-18.9209	-143.636	-66.7318
-60.7	-18.514	-148.519	-66.1214
-60.6	-18.9209	-146.484	-65.918
-60.5	-19.1243	-144.857	-67.749
-60.4	-19.5312	-144.857	-67.749
-60.3	-19.1243	-142.822	-67.3421
-60.2	-19.7347	-142.822	-64.6973
-60.1	-18.9209	-142.822	-66.3249
-60	-20.5485	-139.77	-64.0869
-59.9	-19.9382	-138.957	-67.3421
-59.8	-20.1416	-139.16	-66.1214
-59.7	-19.7347	-137.94	-65.918
-59.6	-19.1243	-139.77	-65.7145
-59.5	-21.3623	-139.77	-63.8835
-59.4	-18.7174	-138.143	-65.1042
-59.3	-18.9209	-138.346	-63.4766
-59.2	-18.1071	-138.55	-65.7145
-59.1	-18.1071	-140.584	-64.2904
-59	-16.8864	-138.55	-65.918
-58.9	-16.8864	-137.126	-62.4593
-58.8	-18.3105	-140.177	-61.4421
-58.7	-15.6657	-137.736	-63.68
-58.6	-17.9036	-137.329	-62.4593
-58.5	-18.3105	-136.922	-64.2904
-58.4	-17.7002	-138.143	-66.1214
-58.3	-16.276	-137.94	-64.9007
-58.2	-17.4967	-138.346	-62.6628
-58.1	-17.4967	-135.498	-63.4766
-58	-14.445	-139.364	-63.8835
-57.9	-15.2588	-136.515	-60.6283
-57.8	-17.4967	-135.905	-62.4593
-57.7	-16.6829	-133.057	-60.4248
-57.6	-16.6829	-131.836	-63.68
-57.5	-17.7002	-131.836	-62.6628
-57.4	-16.6829	-133.057	-62.6628
-57.3	-17.4967	-131.022	-62.4593
-57.2	-16.6829	-133.26	-63.4766
-57.1	-16.276	-133.87	-62.8662
-57	-17.7002	-131.226	-61.849
-56.9	-15.6657	-132.853	-62.4593
-56.8	-15.0553	-131.429	-62.4593
-56.7	-16.0726	-128.988	-61.0352
-56.6	-16.4795	-130.615	-60.6283
-56.5	-16.8864	-130.005	-62.0524
-56.4	-15.0553	-128.784	-63.4766
-56.3	-17.2933	-128.377	-57.7799
-56.2	-17.0898	-125.529	-58.1868
-56.1	-14.8519	-126.343	-60.4248
-56	-16.8864	-124.308	-59.8145
-55.9	-16.276	-127.97	-59.2041
-55.8	-15.8691	-125.529	-59.4076
-55.7	-16.6829	-126.546	-58.1868
-55.6	-16.0726	-126.139	-60.0179
-55.5	-13.8346	-128.581	-59.2041
-55.4	-15.8691	-126.953	-61.2386
-55.3	-16.0726	-128.988	-60.0179
-55.2	-14.8519	-128.784	-57.373
-55.1	-12.8174	-127.564	-59.4076
-55	-15.2588	-127.36	-56.1523
-54.9	-15.0553	-127.767	-60.2214
-54.8	-17.2933	-126.546	-59.0007
-54.7	-15.8691	-126.139	-58.7972
-54.6	-14.6484	-124.308	-58.1868
-54.5	-16.4795	-125.122	-57.7799
-54.4	-17.4967	-124.105	-57.7799
-54.3	-16.8864	-122.07	-59.8145
-54.2	-17.4967	-121.663	-59.2041
-54.1	-15.2588	-122.07	-57.9834
-54	-15.8691	-123.495	-57.7799
-53.9	-16.0726	-121.257	-59.8145
-53.8	-16.8864	-122.07	-57.9834
-53.7	-16.6829	-121.867	-59.0007
-53.6	-16.0726	-123.291	-56.9661
-53.5	-15.8691	-122.884	-54.7282
-53.4	-14.6484	-120.239	-56.3558
-53.3	-15.8691	-121.257	-56.7627
-53.2	-15.6657	-119.425	-58.3903
-53.1	-15.4622	-119.222	-59.4076
-53	-14.0381	-117.188	-52.4902
-52.9	-13.0208	-121.46	-54.5247
-52.8	-13.6312	-120.646	-55.7454
-52.7	-13.0208	-120.239	-54.3213
-52.6	-13.4277	-118.001	-53.9144
-52.5	-13.8346	-119.425	-53.9144
-52.4	-15.6657	-118.408	-54.3213
-52.3	-15.0553	-118.612	-55.1351
-52.2	-14.2415	-115.56	-54.5247
-52.1	-14.8519	-114.95	-55.3385
-52	-13.0208	-114.543	-55.9489
-51.9	-13.4277	-115.153	-54.7282
-51.8	-14.8519	-112.305	-54.1178
-51.7	-13.8346	-115.56	-53.5075
-51.6	-13.0208	-114.543	-54.9316
-51.5	-15.2588	-114.339	-53.304
-51.4	-15.4622	-111.898	-55.3385
-51.3	-14.445	-113.729	-53.7109
-51.2	-13.6312	-114.136	-55.1351
-51.1	-13.4277	-114.746	-55.542
-51	-13.6312	-113.322	-55.3385
-50.9	-15.2588	-112.305	-54.1178
-50.8	-13.0208	-112.712	-54.1178
-50.7	-13.6312	-110.88	-52.2868
-50.6	-14.0381	-111.084	-52.6937
-50.5	-14.2415	-111.084	-54.3213
-50.4	-13.6312	-112.101	-51.6764
-50.3	-15.6657	-111.287	-51.8799
-50.2	-13.4277	-111.694	-53.304
-50.1	-14.0381	-111.084	-51.2695
-50	-14.6484	-111.898	-50.8626
-49.9	-13.6312	-109.863	-51.0661
-49.8	-14.0381	-109.253	-50.8626
-49.7	-15.0553	-109.456	-49.6419
-49.6	-14.445	-109.66	-51.2695
-49.5	-12.8174	-108.643	-51.2695
-49.4	-12.8174	-111.694	-50.0488
-49.3	-13.8346	-108.846	-50.6592
-49.2	-14.8519	-107.829	-49.0316
-49.1	-14.6484	-107.218	-47.404
-49	-13.8346	-105.591	-47.2005
-48.9	-13.4277	-108.236	-49.235
-48.8	-14.0381	-107.625	-47.6074
-48.7	-13.0208	-108.643	-48.0143
-48.6	-13.4277	-106.811	-50.0488
-48.5	-13.2243	-104.981	-49.4385
-48.4	-14.8519	-104.167	-51.6764
-48.3	-13.2243	-106.405	-51.2695
-48.2	-13.6312	-103.556	-50.2523
-48.1	-14.0381	-103.556	-49.4385
-48	-14.445	-104.574	-48.4212
-47.9	-15.8691	-104.574	-50.0488
-47.8	-13.2243	-101.318	-48.0143
-47.7	-12.4105	-101.929	-49.235
-47.6	-13.4277	-102.336	-47.6074
-47.5	-12.207	-101.929	-49.235
-47.4	-12.4105	-101.929	-48.6247
-47.3	-13.4277	-101.318	-48.8281
-47.2	-11.8001	-102.539	-50.6592
-47.1	-13.2243	-100.708	-45.5729
-47	-12.8174	-101.115	-45.3695
-46.9	-13.2243	-99.8942	-46.9971
-46.8	-14.2415	-99.8942	-47.6074
-46.7	-13.0208	-100.301	-47.8109
-46.6	-12.207	-98.6735	-47.6074
-46.5	-12.8174	-98.6735	-46.7936
-46.4	-12.8174	-100.301	-44.9626
-46.3	-11.8001	-99.8942	-45.7764
-46.2	-10.376	-98.8769	-45.5729
-46.1	-10.376	-100.912	-44.7591
-46	-11.5967	-98.0631	-44.5557
-45.9	-12.6139	-99.4873	-45.9798
-45.8	-10.9863	-97.8597	-43.5384
-45.7	-10.1725	-97.6562	-43.7419
-45.6	-11.3932	-98.0631	-44.1488
-45.5	-12.207	-95.8252	-43.5384
-45.4	-9.76562	-97.2494	-45.3695
-45.3	-10.5794	-94.401	-44.9626
-45.2	-9.76562	-92.7734	-45.166
-45.1	-10.1725	-94.1976	-46.1833
-45	-10.5794	-95.2148	-46.3867
-44.9	-9.96908	-93.9941	-44.9626
-44.8	-11.8001	-94.401	-44.3522
-44.7	-11.5967	-95.0114	-44.9626
-44.6	-11.1898	-94.1976	-44.9626
-44.5	-10.9863	-92.7734	-44.9626
-44.4	-9.96908	-89.7217	-43.7419
-44.3	-11.8001	-94.401	-44.3522
-44.2	-10.9863	-90.332	-43.1315
-44.1	-9.15527	-89.7217	-43.9453
-44	-11.5967	-92.7734	-43.9453
-43.9	-8.95182	-89.9251	-43.7419
-43.8	-9.76562	-90.332	-41.5039
-43.7	-9.35872	-87.8906	-42.1143
-43.6	-9.96908	-89.7217	-40.4866
-43.5	-10.9863	-88.501	-40.6901
-43.4	-11.3932	-88.0941	-41.097
-43.3	-9.96908	-87.4837	-43.1315
-43.2	-8.13802	-87.2803	-41.097
-43.1	-8.34147	-89.9251	-39.8763
-43	-10.9863	-87.4837	-42.1143
-42.9	-10.7829	-86.8734	-39.6728
-42.8	-7.73112	-86.8734	-42.1143
-42.7	-7.12077	-88.0941	-41.9108
-42.6	-7.52767	-86.4665	-40.0797
-42.5	-8.13802	-87.6872	-38.4522
-42.4	-7.73112	-85.2458	-39.2659
-42.3	-7.73112	-86.4665	-39.8763
-42.2	-9.56217	-83.0078	-41.097
-42.1	-9.96908	-84.432	-38.6556
-42	-7.73112	-84.8389	-37.2315
-41.9	-8.95182	-82.8044	-39.0625
-41.8	-8.13802	-82.8044	-38.2487
-41.7	-7.12077	-84.6354	-38.2487
-41.6	-8.74837	-84.6354	-39.0625
-41.5	-8.13802	-83.4147	-38.6556
-41.4	-8.54492	-82.3975	-37.4349
-41.3	-9.15527	-83.2113	-39.4694
-41.2	-9.15527	-82.8044	-37.4349
-41.1	-9.35872	-81.5837	-37.6384
-41	-9.56217	-82.6009	-38.4522
-40.9	-7.52767	-81.3802	-37.028
-40.8	-8.54492	-79.3457	-35.1969
-40.7	-8.13802	-79.5492	-35.4004
-40.6	-6.71387	-78.3285	-36.4176
-40.5	-10.376	-77.5147	-38.2487
-40.4	-9.15527	-78.5319	-35.6038
-40.3	-7.73112	-78.125	-36.4176
-40.2	-10.1725	-77.7181	-35.1969
-40.1	-9.96908	-76.2939	-35.6038
-40	-8.95182	-77.1077	-33.7728
-39.9	-9.56217	-76.7008	-35.4004
-39.8	-9.15527	-73.8525	-35.1969
-39.7	-7.73112	-74.8698	-35.4004
-39.6	-8.74837	-74.8698	-33.9762
-39.5	-5.69662	-76.4974	-36.0107
-39.4	-6.30697	-72.6318	-34.5866
-39.3	-7.52767	-75.8871	-32.959
-39.2	-8.74837	-76.2939	-36.4176
-39.1	-7.52767	-74.056	-34.1797
-39	-7.32422	-74.6663	-34.3831
-38.9	-8.74837	-75.0732	-33.7728
-38.8	-7.12077	-71.818	-34.9935
-38.7	-7.32422	-73.8525	-35.6038
-38.6	-7.93457	-71.0042	-33.7728
-38.5	-4.88281	-73.2422	-34.79
-38.4	-6.30697	-73.8525	-35.1969
-38.3	-6.51042	-71.0042	-32.7555
-38.2	-5.69662	-74.2594	-33.5693
-38.1	-5.49316	-72.4284	-32.1452
-38	-6.71387	-70.1904	-31.7383
-37.9	-7.73112	-70.8008	-32.3486
-37.8	-7.73112	-69.7835	-31.9417
-37.7	-6.10352	-71.0042	-31.9417
-37.6	-8.54492	-68.7663	-31.1279
-37.5	-7.12077	-67.9525	-31.9417
-37.4	-7.93457	-68.5628	-31.5348
-37.3	-8.54492	-68.3594	-31.3314
-37.2	-9.56217	-67.1387	-33.1624
-37.1	-7.52767	-66.3249	-31.1279
-37	-8.74837	-65.7145	-29.7038
-36.9	-8.54492	-64.2904	-30.9245
-36.8	-7.93457	-65.5111	-32.7555
-36.7	-6.51042	-65.918	-30.1107
-36.6	-7.73112	-65.3076	-30.5176
-36.5	-8.54492	-65.3076	-30.721
-36.4	-7.12077	-62.4593	-29.9072
-36.3	-7.12077	-63.4766	-30.1107
-36.2	-7.12077	-61.6455	-30.9245
-36.1	-4.88281	-61.4421	-27.6693
-36	-7.73112	-63.8835	-31.9417
-35.9	-4.88281	-63.8835	-31.3314
-35.8	-6.30697	-61.849	-28.89
-35.7	-6.51042	-63.4766	-29.5003
-35.6	-4.88281	-60.8317	-27.0589
-35.5	-5.28971	-61.6455	-27.4658
-35.4	-5.90006	-61.6455	-28.6865
-35.3	-5.90006	-59.8145	-28.4831
-35.2	-3.45866	-61.4421	-28.89
-35.1	-6.71387	-62.2559	-28.0762
-35	-4.06901	-60.0179	-27.2624
-34.9	-5.28971	-59.611	-28.0762
-34.8	-5.28971	-57.373	-27.8727
-34.7	-5.49316	-57.373	-26.652
-34.6	-4.67936	-58.7972	-26.8555
-34.5	-5.69662	-57.7799	-26.4486
-34.4	-6.30697	-57.373	-27.6693
-34.3	-4.67936	-56.5592	-26.2451
-34.2	-5.69662	-55.9489	-25.2279
-34.1	-4.47591	-54.3213	-25.2279
-34	-5.69662	-55.7454	-26.652
-33.9	-4.06901	-54.7282	-26.2451
-33.8	-5.69662	-55.1351	-26.0417
-33.7	-6.10352	-56.1523	-24.821
-33.6	-7.93457	-53.9144	-25.4313
-33.5	-5.69662	-53.304	-25.2279
-33.4	-3.66211	-54.1178	-25.4313
-33.3	-6.71387	-51.8799	-26.652
-33.2	-6.10352	-53.7109	-24.2106
-33.1	-5.69662	-50.6592	-24.4141
-33	-5.08626	-50.2523	-24.821
-32.9	-6.30697	-50.4557	-25.2279
-32.8	-4.88281	-49.4385	-22.583
-32.7	-4.06901	-49.8454	-23.1934
-32.6	-3.66211	-49.235	-22.583
-32.5	-4.27246	-49.0316	-24.2106
-32.4	-4.67936	-45.7764	-20.9554
-32.3	-4.27246	-48.2178	-21.1589
-32.2	-5.28971	-47.404	-22.7865
-32.1	-4.67936	-46.9971	-19.9382
-32	-4.27246	-47.8109	-21.3623
-31.9	-4.06901	-47.8109	-19.5312
-31.8	-3.25521	-45.3695	-21.9727
-31.7	-5.08626	-44.5557	-18.7174
-31.6	-2.84831	-46.7936	-21.1589
-31.5	-6.71387	-44.9626	-21.9727
-31.4	-4.88281	-44.7591	-20.9554
-31.3	-4.27246	-45.3695	-20.1416
-31.2	-5.69662	-43.5384	-19.5312
-31.1	-4.47591	-43.7419	-19.1243
-31	-2.84831	-43.7419	-17.7002
-30.9	-4.88281	-43.335	-19.7347
-30.8	-5.08626	-41.3005	-19.5312
-30.7	-5.08626	-43.9453	-19.5312
-30.6	-3.05176	-41.9108	-21.1589
-30.5	-4.06901	-41.097	-19.7347
-30.4	-3.86556	-39.6728	-19.9382
-30.3	-3.25521	-39.0625	-19.9382
-30.2	-3.66211	-40.4866	-19.3278
-30.1	-4.67936	-39.0625	-19.7347
-30	-5.08626	-38.2487	-19.9382
-29.9	-4.27246	-37.2315	-16.8864
-29.8	-3.66211	-38.4522	-19.5312
-29.7	-1.83106	-37.6384	-19.1243
-29.6	-0.406901	-38.6556	-16.8864
-29.5	-4.06901	-36.4176	-19.3278
-29.4	-4.06901	-36.8245	-15.4622
-29.3	-2.64486	-36.2142	-16.276
-29.2	-3.25521	-34.1797	-18.9209
-29.1	-2.84831	-35.6038	-15.8691
-29	-2.23796	-35.8073	-14.8519
-28.9	-1.6276	-37.028	-14.8519
-28.8	-2.23796	-35.4004	-15.2588
-28.7	0.813802	-34.3831	-12.8174
-28.6	-2.64486	-32.1452	-13.2243
-28.5	-0.203451	-32.959	-15.0553
-28.4	-2.0345	-31.9417	-12.8174
-28.3	-0.406901	-33.9762	-16.0726
-28.2	-3.05176	-31.3314	-14.8519
-28.1	-1.83106	-30.3141	-15.8691
-28	-1.01725	-32.3486	-14.6484
-27.9	-2.84831	-31.9417	-12.207
-27.8	0.610352	-30.721	-14.6484
-27.7	-1.6276	-29.5003	-13.4277
-27.6	-1.01725	-29.9072	-13.2243
-27.5	-3.25521	-29.0934	-13.8346
-27.4	-1.42415	-28.6865	-14.445
-27.3	-2.64486	-27.4658	-12.8174
-27.2	-2.0345	-28.2796	-13.2243
-27.1	-2.0345	-29.7038	-13.6312
-27	-1.6276	-26.2451	-12.4105
-26.9	-0.813802	-26.652	-13.6312
-26.8	-2.0345	-25.2279	-11.5967
-26.7	-2.23796	-23.6003	-11.3932
-26.6	-2.0345	-25.6348	-10.5794
-26.5	-1.2207	-26.2451	-11.3932
-26.4	-0.813802	-24.4141	-9.15527
-26.3	-1.6276	-25.2279	-9.56217
-26.2	0	-24.0072	-9.96908
-26.1	-2.64486	-22.9899	-9.96908
-26	-2.64486	-21.5658	-10.7829
-25.9	-1.01725	-20.752	-10.9863
-25.8	-2.23796	-22.3796	-7.73112
-25.7	-0.610352	-21.3623	-8.34147
-25.6	0.203451	-20.3451	-8.34147
-25.5	0.203451	-20.752	-6.91732
-25.4	-1.01725	-20.752	-8.13802
-25.3	-1.01725	-19.1243	-7.32422
-25.2	0	-19.7347	-8.13802
-25.1	-1.2207	-17.7002	-4.88281
-25	-1.2207	-16.6829	-8.54492
-24.9	-0.813802	-16.4795	-7.93457
-24.8	0.813802	-18.1071	-6.51042
-24.7	-0.203451	-16.8864	-6.71387
-24.6	0.610352	-16.0726	-7.52767
-24.5	0.406901	-17.0898	-6.10352
-24.4	-0.406901	-15.6657	-5.08626
-24.3	1.83106	-13.4277	-4.67936
-24.2	-0.813802	-12.8174	-7.32422
-24.1	-0.610352	-12.8174	-4.27246
-24	0.406901	-13.2243	-5.90006
-23.9	-1.01725	-12.6139	-4.88281
-23.8	-0.406901	-13.0208	-5.90006
-23.7	0.406901	-10.9863	-4.88281
-23.6	-0.203451	-13.8346	-6.71387
-23.5	0.203451	-11.5967	-4.27246
-23.4	-1.42415	-10.7829	-5.08626
-23.3	1.6276	-8.95182	-5.90006
-23.2	-0.610352	-10.376	-3.86556
-23.1	-0.406901	-9.56217	-4.06901
-23	2.0345	-7.52767	-3.45866
-22.9	-0.813802	-6.91732	-3.45866
-22.8	0.406901	-6.10352	-3.45866
-22.7	1.2207	-7.93457	-3.86556
-22.6	1.42415	-6.10352	-3.05176
-22.5	0.610352	-7.12077	-1.2207
-22.4	1.42415	-7.93457	-1.2207
-22.3	1.83106	-6.71387	-1.42415
-22.2	1.83106	-5.28971	-1.2207
-22.1	1.01725	-4.88281	1.01725
-22	2.23796	-4.27246	1.01725
-21.9	1.2207	-5.90006	0.406901
-21.8	1.83106	-2.44141	0.610352
-21.7	0.813802	-4.47591	-1.2207
-21.6	2.84831	-4.88281	-0.610352
-21.5	1.2207	-1.6276	0.203451
-21.4	1.42415	-2.0345	0.813802
-21.3	1.42415	-1.6276	0.813802
-21.2	1.2207	-1.42415	0.406901
-21.1	0.610352	-0.610352	-0.610352
-21	2.44141	0.610352	1.42415
-20.9	-0.203451	1.42415	1.6276
-20.8	0.610352	0	2.0345
-20.7	4.06901	3.86556	0
-20.6	0.406901	2.44141	1.6276
-20.5	1.2207	1.2207	3.45866
-20.4	2.84831	1.2207	0.610352
-20.3	0.203451	2.84831	1.83106
-20.2	2.44141	3.45866	2.23796
-20.1	0.203451	4.88281	2.64486
-20	3.05176	5.69662	2.23796
-19.9	3.05176	4.67936	3.45866
-19.8	1.6276	6.71387	2.44141
-19.7	0.813802	5.49316	3.05176
-19.6	2.0345	7.73112	6.51042
-19.5	2.23796	7.12077	5.08626
-19.4	2.44141	8.34147	4.88281
-19.3	3.05176	7.73112	6.51042
-19.2	3.25521	7.73112	5.08626
-19.1	3.45866	8.54492	7.73112
-19	2.23796	9.56217	6.51042
-18.9	3.05176	8.74837	8.13802
-18.8	4.67936	9.56217	8.95182
-18.7	3.86556	9.56217	7.12077
-18.6	2.64486	9.35872	6.30697
-18.5	3.66211	12.0036	7.32422
-18.4	2.84831	11.5967	8.34147
-18.3	4.67936	10.9863	8.74837
-18.2	3.86556	13.4277	7.52767
-18.1	3.86556	12.6139	8.95182
-18	2.0345	12.6139	8.95182
-17.9	3.45866	13.8346	8.13802
-17.8	2.23796	15.0553	10.1725
-17.7	3.66211	15.2588	9.35872
-17.6	1.42415	15.2588	9.15527
-17.5	2.23796	15.8691	9.76562
-17.4	2.23796	17.2933	8.34147
-17.3	3.45866	18.514	8.74837
-17.2	3.86556	18.3105	9.15527
-17.1	3.05176	17.9036	9.15527
-17	3.05176	19.9382	10.1725
-16.9	3.66211	17.0898	11.1898
-16.8	4.88281	18.3105	10.9863
-16.7	2.84831	20.3451	11.5967
-16.6	4.67936	21.1589	13.8346
-16.5	2.84831	21.9727	10.7829
-16.4	3.66211	20.752	12.8174
-16.3	4.06901	22.3796	13.4277
-16.2	3.86556	23.8037	13.8346
-16.1	4.47591	22.1761	13.4277
-16	5.08626	25.2279	13.2243
-15.9	3.86556	24.2106	13.6312
-15.8	4.88281	26.0417	16.6829
-15.7	3.86556	25.2279	15.8691
-15.6	4.27246	26.0417	16.4795
-15.5	4.06901	25.2279	16.4795
-15.4	6.10352	26.0417	15.0553
-15.3	3.66211	29.2969	14.8519
-15.2	6.10352	27.6693	15.8691
-15.1	4.88281	27.8727	16.4795
-15	5.49316	27.8727	13.4277
-14.9	5.90006	29.5003	15.2588
-14.8	4.06901	28.0762	16.276
-14.7	7.12077	30.721	16.276
-14.6	6.51042	30.5176	15.6657
-14.5	5.49316	32.1452	17.0898
-14.4	5.28971	31.3314	18.3105
-14.3	5.08626	31.1279	19.1243
-14.2	7.12077	31.1279	18.3105
-14.1	7.52767	31.1279	17.9036
-14	6.10352	35.4004	16.8864
-13.9	6.71387	33.3659	16.8864
-13.8	6.71387	33.3659	19.1243
-13.7	5.69662	35.1969	18.7174
-13.6	5.69662	36.0107	18.9209
-13.5	7.93457	35.4004	19.5312
-13.4	6.91732	36.0107	18.9209
-13.3	4.67936	37.028	21.5658
-13.2	7.93457	37.8418	21.5658
-13.1	6.71387	38.2487	20.9554
-13	5.28971	37.4349	22.9899
-12.9	6.71387	40.8935	21.1589
-12.8	8.34147	38.0453	21.7692
-12.7	7.32422	40.0797	22.7865
-12.6	8.54492	39.8763	20.752
-12.5	5.69662	41.3005	22.9899
-12.4	6.91732	41.9108	23.6003
-12.3	7.32422	43.1315	21.7692
-12.2	7.52767	43.9453	22.3796
-12.1	8.95182	44.1488	25.6348
-12	9.15527	44.3522	23.3968
-11.9	7.12077	45.3695	25.2279
-11.8	8.54492	43.9453	22.583
-11.7	7.93457	45.9798	26.0417
-11.6	8.74837	45.9798	24.4141
-11.5	6.30697	47.404	25.2279
-11.4	8.13802	46.5902	25.0244
-11.3	8.95182	48.8281	26.2451
-11.2	6.91732	48.0143	25.0244
-11.1	8.74837	46.9971	26.0417
-11	8.54492	48.6247	25.8382
-10.9	8.74837	46.3867	25.8382
-10.8	9.15527	50.2523	27.0589
-10.7	8.54492	50.8626	28.6865
-10.6	7.93457	50.8626	28.6865
-10.5	8.13802	51.6764	25.8382
-10.4	8.54492	51.2695	28.2796
-10.3	7.93457	52.0833	28.4831
-10.2	8.34147	53.7109	29.5003
-10.1	8.34147	54.5247	30.5176
-10	8.13802	55.3385	28.89
-9.9	8.54492	55.3385	29.5003
-9.8	7.32422	55.3385	29.5003
-9.7	7.93457	57.5765	30.1107
-9.6	10.5794	57.1696	30.5176
-9.5	9.15527	55.9489	31.7383
-9.4	7.93457	57.9834	32.3486
-9.3	9.76562	59.4076	33.7728
-9.2	7.93457	57.373	31.3314
-9.1	10.5794	59.0007	31.9417
-9	8.74837	59.611	31.7383
-8.9	9.76562	60.4248	32.959
-8.8	7.73112	60.0179	33.9762
-8.7	8.13802	61.4421	34.5866
-8.6	9.35872	60.2214	32.5521
-8.5	8.74837	63.2731	32.5521
-8.4	8.34147	62.2559	33.7728
-8.3	9.35872	65.7145	34.1797
-8.2	9.96908	63.0697	34.3831
-8.1	8.13802	62.6628	34.3831
-8	9.35872	64.9007	33.1624
-7.9	11.8001	65.5111	33.9762
-7.8	10.5794	65.5111	36.0107
-7.7	8.54492	68.5628	37.2315
-7.6	9.56217	68.9697	35.6038
-7.5	10.9863	67.749	35.1969
-7.4	9.76562	68.9697	36.4176
-7.3	10.1725	68.3594	37.028
-7.2	10.376	69.3766	36.0107
-7.1	9.35872	68.7663	37.8418
-7	10.5794	70.1904	36.4176
-6.9	10.1725	71.2077	39.4694
-6.8	10.1725	71.6146	40.2832
-6.7	9.96908	72.2249	37.6384
-6.6	10.9863	73.8525	39.8763
-6.5	9.96908	72.2249	40.4866
-6.4	10.1725	75.2767	38.4522
-6.3	13.0208	74.4629	39.0625
-6.2	12.207	74.8698	39.8763
-6.1	12.207	74.4629	41.097
-6	10.5794	77.7181	41.5039
-5.9	11.5967	76.4974	38.2487
-5.8	13.2243	77.7181	41.7074
-5.7	12.4105	77.5147	43.1315
-5.6	10.5794	78.7353	41.7074
-5.5	12.207	78.5319	43.7419
-5.4	12.207	78.3285	40.8935
-5.3	12.4105	80.3629	41.9108
-5.2	11.5967	79.5492	41.097
-5.1	14.2415	80.7699	42.9281
-5	12.6139	82.194	42.7246
-4.9	12.8174	80.5664	43.7419
-4.8	13.2243	81.9906	44.3522
-4.7	10.9863	81.1768	43.7419
-4.6	12.4105	83.2113	46.1833
-4.5	12.207	83.6182	43.335
-4.4	10.1725	84.432	44.5557
-4.3	12.0036	85.4492	45.7764
-4.2	12.0036	85.6527	45.166
-4.1	10.7829	86.263	48.0143
-4	14.0381	86.0596	47.6074
-3.9	13.4277	87.6872	45.5729
-3.8	11.5967	87.6872	48.2178
-3.7	13.4277	86.6699	46.7936
-3.6	11.5967	90.332	49.4385
-3.5	11.3932	89.5182	47.6074
-3.4	13.4277	91.1458	49.0316
-3.3	12.0036	92.57	50.4557
-3.2	12.4105	93.5872	49.4385
-3.1	14.6484	92.1631	49.6419
-3	12.0036	94.808	49.6419
-2.9	12.8174	91.5527	53.1006
-2.8	13.4277	94.808	51.0661
-2.7	13.0208	95.0114	50.2523
-2.6	15.0553	94.6045	51.2695
-2.5	13.8346	95.4183	52.0833
-2.4	13.6312	97.2494	51.6764
-2.3	13.4277	95.6217	52.0833
-2.2	13.6312	98.2666	54.3213
-2.1	15.8691	96.4356	52.8971
-2	13.2243	96.639	52.0833
-1.9	14.445	99.0804	52.6937
-1.8	14.445	99.4873	54.1178
-1.7	15.2588	98.0631	53.304
-1.6	14.2415	101.318	55.3385
-1.5	15.6657	98.6735	55.3385
-1.4	14.0381	99.4873	56.7627
-1.3	13.8346	100.912	55.9489
-1.2	14.8519	100.505	54.9316
-1.1	14.8519	103.76	56.5592
-1	14.6484	103.76	54.5247
-0.900002	12.8174	105.794	56.3558
-0.799999	15.0553	104.574	57.7799
-0.700001	13.4277	106.811	58.7972
-0.599998	15.4622	107.422	59.611
-0.5	13.8346	107.218	57.9834
-0.400002	16.4795	108.643	58.1868
-0.299999	15.4622	108.643	57.5765
-0.200001	14.6484	107.829	58.3903
-0.099998	14.8519	109.863	59.611
0	15.2588	112.305	57.9834
0.099998	14.8519	109.049	60.4248
0.200001	16.4795	113.118	60.4248
0.299999	17.7002	112.101	60.4248
0.400002	15.0553	111.694	60.4248
0.5	16.4795	112.915	60.6283
0.599998	15.0553	113.932	62.8662
0.700001	15.8691	115.56	62.4593
0.799999	16.8864	115.967	62.4593
0.900002	16.8864	115.153	62.4593
1	17.2933	115.153	64.0869
1.1	17.4967	114.746	65.7145
1.2	16.0726	117.188	64.4938
1.3	17.2933	116.17	66.1214
1.4	19.1243	118.612	64.6973
1.5	17.4967	119.425	67.1387
1.6	16.276	118.001	66.9352
1.7	17.2933	118.815	65.3076
1.8	19.3278	119.019	66.7318
1.9	16.276	122.07	66.9352
2	19.3278	121.053	65.918
2.1	17.0898	122.274	67.3421
2.2	18.3105	122.884	67.3421
2.3	18.1071	123.698	68.1559
2.4	18.1071	123.901	68.9697
2.5	15.8691	126.953	67.749
2.6	16.6829	127.564	70.1904
2.7	20.5485	127.767	70.8008
2.8	18.7174	126.75	71.6146
2.9	18.3105	128.377	70.5973
3	19.9382	129.801	69.7835
3.1	18.1071	130.819	72.0215
3.2	18.9209	129.598	73.4456
3.3	17.7002	131.429	70.5973
3.4	19.1243	132.65	73.0387
3.5	17.4967	132.039	72.2249
3.6	16.8864	131.226	70.8008
3.7	19.1243	132.039	73.6491
3.8	20.1416	134.888	72.8353
3.9	19.3278	135.091	74.8698
4	19.5312	133.26	73.4456
4.1	20.1416	134.074	72.8353
4.2	20.752	135.905	73.8525
4.3	19.3278	134.888	73.8525
4.4	19.3278	138.143	75.6836
4.5	22.3796	136.719	75.4801
4.6	21.1589	139.974	77.7181
4.7	21.7692	140.584	74.2594
4.8	20.1416	138.753	77.3112
4.9	19.7347	140.177	77.5147
5	19.7347	140.584	76.2939
5.1	19.7347	140.381	78.3285
5.2	19.1243	142.212	78.5319
5.3	19.9382	144.857	77.7181
5.4	21.1589	144.246	78.7353
5.5	19.9382	145.264	79.1423
5.6	21.1589	144.857	81.1768
5.7	21.7692	146.281	82.194
5.8	21.3623	146.281	78.3285
5.9	22.7865	146.484	82.194
6	19.9382	146.688	80.7699
6.1	20.5485	149.536	80.1595
6.2	21.9727	149.333	80.1595
6.3	21.5658	147.705	81.1768
6.4	19.1243	149.333	83.6182
6.5	20.9554	150.757	81.3802
6.6	21.3623	152.181	83.6182
6.7	19.9382	154.012	83.2113
6.8	21.1589	153.198	82.6009
6.9	22.9899	153.809	82.194
7	20.9554	154.419	85.6527
7.1	22.7865	156.047	84.0251
7.2	19.9382	157.064	85.2458
7.3	21.5658	156.86	86.8734
7.4	23.8037	158.081	87.0768
7.5	22.3796	157.878	86.8734
7.6	22.3796	159.709	87.6872
7.7	22.9899	158.895	87.8906
7.8	21.7692	158.285	89.3148
7.9	21.9727	160.319	88.9079
8	22.3796	160.319	88.7044
8.1	22.9899	161.336	88.9079
8.2	21.5658	162.76	86.263
8.3	22.7865	162.964	90.332
8.4	21.1589	163.778	89.7217
8.5	21.3623	164.591	89.9251
8.6	22.583	165.405	89.9251
8.7	23.1934	164.795	90.9424
8.8	22.1761	167.236	90.5355
8.9	22.7865	165.405	91.9596
9	22.9899	166.423	92.1631
9.1	24.0072	169.474	92.7734
9.2	24.2106	167.44	93.5872
9.3	23.8037	168.05	91.1458
9.4	24.6175	169.474	93.7907
9.5	24.4141	170.288	92.1631
9.6	22.9899	172.323	93.1803
9.7	24.0072	171.102	92.7734
9.8	21.9727	171.712	93.5872
9.9	24.2106	171.916	97.2494
10	25.4313	174.154	94.401
10.1	24.821	174.154	95.0114
10.2	25.2279	175.374	96.0286
10.3	27.4658	177.002	96.2321
10.4	23.8037	177.205	97.6562
10.5	24.6175	177.816	98.2666
10.6	25.2279	176.798	96.4356
10.7	24.4141	178.223	97.8597
10.8	27.6693	179.036	100.098
10.9	26.2451	182.699	98.6735
11	24.0072	181.274	100.912
11.1	24.4141	180.664	100.098
11.2	26.0417	181.478	102.132
11.3	25.8382	181.885	100.301
11.4	25.6348	180.664	101.318
11.5	27.6693	186.157	102.132
11.6	27.6693	183.512	102.743
11.7	27.2624	185.343	100.912
11.8	25.6348	185.547	103.353
11.9	27.0589	184.936	102.539
12	26.2451	186.564	104.574
12.1	25.6348	187.988	103.353
12.2	26.8555	189.006	104.777
12.3	26.0417	190.633	106.405
12.4	25.6348	189.412	105.591
12.5	26.4486	189.209	104.574
12.6	26.2451	192.057	105.591
12.7	27.0589	192.668	104.167
12.8	25.8382	192.057	104.981
12.9	26.8555	191.65	107.218
13	26.652	193.685	108.236
13.1	26.2451	195.516	107.829
13.2	25.4313	197.957	111.287
13.3	26.652	197.55	108.236
13.4	27.6693	195.312	109.863
13.5	27.0589	196.737	110.474
13.6	28.2796	197.754	109.66
13.7	28.2796	199.788	111.287
13.8	27.0589	201.009	112.101
13.9	29.5003	200.602	110.677
14	27.4658	200.195	112.508
14.1	27.8727	202.637	112.508
14.2	28.0762	203.857	112.712
14.3	26.8555	202.637	114.339
14.4	27.2624	202.637	114.543
14.5	29.9072	204.671	114.339
14.6	29.9072	205.078	114.746
14.7	28.0762	205.078	114.95
14.8	29.5003	206.095	115.763
14.9	28.0762	208.537	114.746
15	28.89	208.333	116.17
15.1	29.0934	210.164	115.153
15.2	29.5003	209.554	116.17
15.3	29.9072	209.961	115.153
15.4	30.5176	209.961	118.408
15.5	29.2969	210.571	118.815
15.6	28.2796	214.03	118.408
15.7	29.5003	212.809	116.781
15.8	30.3141	213.827	121.257
15.9	30.3141	215.047	118.408
16	30.1107	215.047	119.629
16.1	30.3141	215.657	119.019
16.2	31.3314	216.878	120.239
16.3	31.1279	217.285	121.053
16.4	29.2969	218.302	123.901
16.5	30.721	219.523	120.443
16.6	30.9245	220.744	123.495
16.7	31.1279	220.54	124.715
16.8	31.5348	221.964	123.901
16.9	32.3486	222.168	125.529
17	32.7555	222.371	125.732
17.1	31.3314	225.627	124.512
17.2	31.7383	225.627	125.529
17.3	31.5348	223.592	125.732
17.4	31.5348	225.22	127.157
17.5	33.9762	226.237	126.139
17.6	31.7383	226.44	127.157
17.7	30.1107	227.458	130.005
17.8	32.5521	227.254	127.564
17.9	33.3659	230.306	129.394
18	32.959	231.12	130.005
18.1	33.5693	231.527	129.394
18.2	35.4004	232.137	129.598
18.3	31.7383	231.934	129.394
18.4	34.1797	233.765	130.412
18.5	33.5693	234.375	131.429
18.6	33.3659	232.34	131.429
18.7	31.9417	234.375	130.819
18.8	32.3486	234.985	131.429
18.9	34.1797	234.375	130.819
19	34.5866	236.816	133.26
19.1	33.5693	237.02	132.853
19.2	34.79	238.037	133.26
19.3	33.7728	239.461	132.853
19.4	34.1797	238.851	134.888
19.5	35.1969	239.461	135.091
19.6	35.1969	240.682	136.312
19.7	32.959	242.92	136.515
19.8	34.1797	241.699	135.905
19.9	34.3831	243.53	137.94
20	32.3486	244.548	138.55
20.1	33.1624	245.158	140.381
20.2	34.79	245.565	141.195
20.3	32.7555	244.954	140.381
20.4	34.3831	246.582	139.567
20.5	33.1624	248.413	141.195
20.6	34.9935	247.599	141.805
20.7	33.3659	251.872	142.822
20.8	35.1969	249.837	143.026
20.9	36.0107	250.041	143.636
21	35.1969	253.296	145.264
21.1	34.9935	252.279	145.874
21.2	33.5693	253.296	146.077
21.3	34.5866	256.144	147.298
21.4	34.5866	256.755	146.484
21.5	33.3659	257.365	146.688
21.6	35.8073	257.568	145.06
21.7	35.6038	256.958	148.519
21.8	35.4004	257.161	148.926
21.9	34.5866	257.365	148.926
22	36.0107	258.789	148.315
22.1	37.028	260.62	148.315
22.2	34.1797	260.62	149.129
22.3	34.9935	261.841	148.519
22.4	37.8418	261.841	149.943
22.5	36.6211	262.655	148.926
22.6	38.2487	262.451	149.536
22.7	35.4004	264.893	150.147
22.8	37.8418	265.706	152.181
22.9	37.8418	268.351	150.96
23	35.8073	266.52	151.367
23.1	37.2315	267.334	151.367
23.2	35.8073	268.351	151.571
23.3	37.2315	269.572	155.233
23.4	38.2487	270.589	153.809
23.5	37.028	270.996	155.436
23.6	38.4522	268.758	156.453
23.7	39.0625	272.42	153.198
23.8	40.4866	273.234	155.843
23.9	37.2315	274.251	155.843
24	38.6556	275.675	157.064
24.1	37.6384	278.524	158.285
24.2	38.6556	275.675	158.285
24.3	38.2487	278.524	158.895
24.4	40.2832	279.134	159.302
24.5	39.0625	278.117	161.743
24.6	40.0797	279.338	159.098
24.7	39.0625	280.558	161.133
24.8	39.6728	282.796	161.54
24.9	42.3177	280.355	163.574
25	41.3005	282.593	164.185
25.1	39.8763	283.61	162.557
25.2	43.1315	284.424	163.778
25.3	42.9281	285.644	165.812
25.4	40.8935	285.644	164.185
25.5	42.5212	285.441	167.236
25.6	41.7074	289.103	166.423
25.7	41.5039	286.865	165.812
25.8	41.5039	288.696	166.626
25.9	44.3522	292.765	163.574
26	41.9108	291.952	164.185
26.1	43.5384	293.783	166.016
26.2	42.9281	293.986	165.812
26.3	42.9281	293.986	167.847
26.4	42.9281	294.596	168.864
26.5	41.7074	295.41	171.102
26.6	40.4866	293.986	170.492
26.7	41.5039	296.021	169.881
26.8	42.3177	295.817	170.898
26.9	43.335	298.259	171.509
27	43.7419	299.886	172.119
27.1	44.3522	302.327	174.764
27.2	43.335	305.176	174.968
27.3	44.3522	302.734	177.612
27.4	44.7591	303.141	174.968
27.5	42.5212	302.938	175.781
27.6	42.9281	304.362	177.409
27.7	45.166	305.379	177.002
27.8	44.7591	305.176	176.798
27.9	44.5557	304.565	179.647
28	45.5729	307.821	179.647
28.1	44.1488	305.176	176.595
28.2	45.7764	307.821	177.409
28.3	42.7246	309.448	178.223
28.4	44.7591	309.041	180.257
28.5	44.7591	309.041	182.088
28.6	45.3695	311.076	178.019
28.7	46.3867	311.076	181.071
28.8	45.166	311.279	180.461
28.9	45.5729	311.279	181.071
29	45.5729	315.145	181.274
29.1	45.5729	315.552	183.309
29.2	45.7764	314.128	184.53
29.3	45.7764	316.569	184.733
29.4	45.3695	318.197	183.919
29.5	47.2005	318.807	185.14
29.6	45.7764	320.841	184.123
29.7	46.5902	320.435	183.309
29.8	45.166	321.045	186.564
29.9	45.166	322.876	188.192
30	45.3695	324.707	187.988
30.1	46.1833	325.317	188.395
30.2	46.5902	325.114	187.988
30.3	46.9971	326.538	189.209
30.4	46.7936	331.014	190.023
30.5	46.5902	330.607	190.226
30.6	49.8454	331.217	190.43
30.7	47.6074	330.607	191.65
30.8	45.3695	331.217	192.871
30.9	47.2005	331.828	194.906
31	46.1833	332.438	194.295
31.1	45.5729	332.642	196.126
31.2	45.9798	334.269	195.312
31.3	46.7936	334.269	193.888
31.4	47.6074	335.083	196.126
31.5	49.235	336.1	196.533
31.6	49.8454	337.321	196.126
31.7	49.235	336.914	196.737
31.8	50.8626	338.949	198.568
31.9	49.6419	337.524	198.975
32	50.6592	337.118	199.381
32.1	49.235	340.983	199.788
32.2	45.7764	340.983	199.788
32.3	47.8109	339.559	199.585
32.4	49.0316	341.797	199.381
32.5	47.8109	343.831	201.416
32.6	50.4557	343.831	202.84
32.7	52.0833	348.307	201.619
32.8	48.4212	347.493	201.823
32.9	50.8626	346.476	203.044
33	51.6764	349.325	202.637
33.1	49.6419	349.121	202.637
33.2	49.0316	349.121	205.485
33.3	50.4557	350.952	206.095
33.4	50.2523	352.783	206.299
33.5	51.0661	352.783	206.299
33.6	49.6419	354.207	208.333
33.7	51.473	355.632	207.316
33.8	49.0316	356.038	208.74
33.9	51.473	353.597	207.519
34	50.6592	358.276	208.537
34.1	51.8799	358.48	209.351
34.2	53.1006	357.463	211.182
34.3	53.5075	359.497	211.385
34.4	53.1006	360.514	212.199
34.5	55.542	362.345	211.995
34.6	54.5247	360.311	211.589
34.7	53.304	365.804	212.809
34.8	54.7282	365.194	211.182
34.9	54.7282	366.211	210.978
35	54.3213	365.397	212.809
35.1	54.9316	363.973	212.606
35.2	54.3213	367.839	215.454
35.3	54.7282	369.059	214.437
35.4	55.9489	371.094	216.471
35.5	56.7627	371.501	215.047
35.6	55.542	370.28	215.861
35.7	54.5247	372.111	217.895
35.8	55.7454	372.721	215.454
35.9	56.7627	374.349	214.233
36	53.7109	375.366	215.251
36.1	54.3213	376.994	217.285
36.2	54.9316	378.011	218.302
36.3	53.9144	374.959	218.709
36.4	53.7109	378.418	219.116
36.5	55.3385	378.621	223.796
36.6	55.1351	378.418	221.558
36.7	54.1178	378.214	221.558
36.8	56.9661	381.266	221.964
36.9	55.3385	383.097	222.168
37	54.1178	384.115	221.558
37.1	54.9316	381.063	224.813
37.2	56.9661	384.115	225.627
37.3	56.9661	386.963	225.83
37.4	56.5592	385.335	223.796
37.5	58.5938	386.963	226.44
37.6	55.9489	385.539	229.085
37.7	56.3558	387.166	227.865
37.8	58.7972	386.149	229.085
37.9	57.1696	387.98	231.73
38	57.373	390.421	228.475
38.1	60.4248	391.439	232.544
38.2	60.0179	395.101	232.137
38.3	56.9661	393.27	230.306
38.4	57.1696	394.287	232.747
38.5	55.1351	395.711	232.544
38.6	56.1523	397.949	232.544
38.7	56.1523	398.763	235.799
38.8	56.7627	400.594	234.782
38.9	57.5765	401.408	236.816
39	57.1696	401.408	237.02
39.1	58.7972	402.425	236.41
39.2	57.9834	403.849	239.665
39.3	59.4076	401.408	239.461
39.4	58.3903	401.408	236.613
39.5	57.9834	402.629	239.461
39.6	60.0179	404.866	238.648
39.7	57.9834	406.291	241.089
39.8	58.3903	404.256	239.054
39.9	56.5592	407.918	240.072
40	57.7799	409.953	241.089
40.1	60.2214	410.36	240.885
40.2	58.7972	409.749	241.699
40.3	60.6283	411.173	241.089
40.4	61.6455	413.615	243.734
40.5	62.8662	413.615	245.361
40.6	63.0697	414.225	246.379
40.7	61.4421	414.632	245.158
40.8	61.4421	416.463	246.379
40.9	59.8145	418.498	246.379
41	63.4766	416.26	249.227
41.1	62.2559	417.887	248.413
41.2	60.0179	421.55	249.837
41.3	61.4421	420.736	251.465
41.4	62.2559	421.753	252.075
41.5	63.68	422.363	250.855
41.6	63.8835	422.363	251.465
41.7	64.2904	423.177	254.11
41.8	63.68	424.398	254.11
41.9	63.4766	424.805	255.534
42	62.6628	425.008	253.703
42.1	62.4593	426.636	254.11
42.2	64.2904	427.653	255.127
42.3	62.8662	428.263	254.11
42.4	63.8835	431.722	254.923
42.5	65.7145	431.519	255.534
42.6	62.0524	431.722	253.906
42.7	65.5111	433.553	258.382
42.8	66.9352	434.774	255.941
42.9	65.3076	434.367	259.399
43	65.918	435.384	260.62
43.1	66.5283	436.605	258.179
43.2	63.8835	437.825	260.213
43.3	64.6973	437.215	259.603
43.4	66.5283	439.453	260.213
43.5	65.3076	439.25	262.858
43.6	65.918	442.708	262.858
43.7	66.1214	441.284	261.637
43.8	66.5283	442.912	264.079
43.9	67.749	443.522	266.317
44	67.749	444.946	265.706
44.1	66.7318	446.981	262.248
44.2	67.3421	446.777	265.096
44.3	68.3594	448.608	266.113
44.4	67.749	449.219	267.741
44.5	67.9525	449.422	268.555
44.6	68.5628	450.033	269.368
44.7	69.1732	452.474	270.793
44.8	68.9697	452.677	271.403
44.9	69.5801	455.119	272.013
45	69.987	454.915	272.624
45.1	68.5628	454.509	271.606
45.2	71.818	456.746	273.438
45.3	68.5628	457.153	273.234
45.4	68.3594	455.729	274.048
45.5	69.1732	457.967	275.472
45.6	69.987	461.426	275.472
45.7	70.1904	459.188	275.675
45.8	71.4111	458.984	274.658
45.9	69.5801	462.036	277.1
46	69.1732	463.664	276.286
46.1	70.3939	463.664	278.32
46.2	68.7663	466.105	277.913
46.3	72.0215	466.919	278.32
46.4	69.987	468.343	277.507
46.5	71.0042	468.954	281.779
46.6	70.3939	468.954	280.151
46.7	69.3766	470.581	282.593
46.8	69.7835	472.209	284.831
46.9	69.1732	474.853	282.389
47	71.6146	476.481	284.017
47.1	71.4111	477.091	282.593
47.2	70.5973	476.481	284.22
47.3	73.8525	477.091	284.831
47.4	73.6491	475.667	285.441
47.5	73.2422	475.871	285.644
47.6	73.8525	477.091	288.289
47.7	72.4284	475.464	289.103
47.8	72.2249	478.923	288.289
47.9	72.4284	479.126	289.51
48	73.4456	482.991	291.748
48.1	75.6836	484.212	289.917
48.2	76.2939	483.195	290.731
48.3	74.2594	482.585	292.765
48.4	74.6663	484.619	290.934
48.5	75.6836	486.857	291.952
48.6	74.6663	488.892	293.783
48.7	75.8871	490.316	295.614
48.8	75.2767	491.13	295.41
48.9	73.0387	487.874	297.648
49	75.2767	493.571	298.665
49.1	75.4801	492.35	297.445
49.2	74.6663	492.961	298.055
49.3	76.4974	495.199	297.038
49.4	77.5147	497.233	300.293
49.5	78.125	495.606	299.276
49.6	78.3285	497.03	297.852
49.7	78.9388	498.454	299.683
49.8	75.8871	499.878	301.717
49.9	77.1077	500.285	301.31
50	77.3112	499.268	304.362
50.1	75.6836	502.523	302.327
50.2	77.1077	502.726	305.176
50.3	76.4974	504.354	304.565
50.4	76.2939	502.93	306.6
50.5	78.7353	505.168	306.397
50.6	77.5147	508.219	308.024
50.7	78.3285	506.999	307.21
50.8	79.9561	507.406	309.855
50.9	80.7699	509.644	311.279
51	79.1423	510.254	313.11
51.1	79.3457	510.05	312.093
51.2	79.5492	512.492	313.721
51.3	81.5837	513.509	313.517
51.4	79.9561	515.137	314.534
51.5	78.5319	514.323	314.941
51.6	79.5492	514.119	316.569
51.7	81.1768	516.357	316.772
51.8	81.7871	519.409	315.145
51.9	80.7699	519.002	316.976
52	81.3802	522.258	318.807
52.1	80.9733	521.647	316.366
52.2	81.3802	520.019	316.366
52.3	82.194	521.647	319.01
52.4	82.3975	524.292	317.79
52.5	83.6182	524.699	319.214
52.6	85.6527	526.53	321.859
52.7	83.0078	528.971	323.079
52.8	82.8044	528.158	323.893
52.9	84.6354	528.361	326.335
53	83.6182	528.971	325.928
53.1	83.0078	534.465	324.911
53.2	83.2113	534.668	325.114
53.3	84.432	536.499	327.148
53.4	83.6182	533.854	327.352
53.5	83.4147	537.109	327.962
53.6	85.8561	538.534	327.962
53.7	86.0596	539.551	328.369
53.8	87.2803	540.365	330.81
53.9	88.9079	539.144	332.438
54	90.1286	539.958	329.997
54.1	90.7389	539.754	332.031
54.2	90.332	541.585	329.997
54.3	88.9079	546.061	331.217
54.4	89.1113	545.044	332.235
54.5	89.7217	546.875	335.49
54.6	89.7217	546.875	333.048
54.7	90.332	550.944	335.286
54.8	87.6872	550.13	336.1
54.9	89.3148	548.909	336.1
55	91.9596	551.148	336.507
55.1	89.3148	550.13	335.49
55.2	88.7044	551.554	335.286
55.3	89.3148	553.385	337.321
55.4	91.3493	554.199	337.728
55.5	89.1113	558.879	336.1
55.6	90.1286	558.879	337.321
55.7	89.5182	558.065	340.983
55.8	88.7044	560.099	341.593
55.9	92.57	561.32	343.221
56	92.57	559.489	343.221
56.1	90.1286	560.913	345.866
56.2	91.1458	561.116	345.866
56.3	90.5355	564.982	345.662
56.4	89.3148	564.575	344.849
56.5	89.7217	567.22	346.476
56.6	87.8906	568.441	348.104
56.7	88.0941	568.237	348.307
56.8	89.5182	568.237	349.121
56.9	91.7562	570.068	350.952
57	90.9424	568.848	349.121
57.1	92.57	569.661	348.918
57.2	90.9424	572.306	349.731
57.3	90.332	572.51	349.325
57.4	91.3493	573.731	351.156
57.5	88.0941	574.544	353.597
57.6	91.9596	578.613	355.428
57.7	91.9596	575.765	353.8
57.8	90.332	578.41	354.614
57.9	90.7389	581.462	355.835
58	91.7562	581.258	356.649
58.1	88.9079	581.665	353.597
58.2	91.9596	582.479	354.411
58.3	92.3665	586.548	358.073
58.4	91.1458	583.293	358.887
58.5	91.5527	582.275	360.921
58.6	91.7562	585.734	364.176
58.7	95.8252	585.938	360.921
58.8	94.401	585.734	363.769
58.9	97.4528	586.751	363.363
59	97.6562	586.548	364.583
59.1	97.0459	586.955	364.38
59.2	96.4356	587.158	367.228
59.3	95.4183	588.379	366.414
59.4	96.2321	592.651	365.194
59.5	93.9941	594.482	369.67
59.6	92.7734	592.855	368.042
59.7	95.2148	597.331	366.821
59.8	93.9941	597.738	369.059
59.9	93.9941	598.958	369.873
60	95.6217	601.4	369.263
60.1	95.6217	599.772	370.687
60.2	94.1976	600.789	371.908
60.3	94.808	601.4	373.332
60.4	95.4183	602.01	375.977
60.5	94.401	604.452	374.552
60.6	95.4183	604.655	377.604
60.7	97.2494	605.469	375.57
60.8	97.8597	604.858	375.773
60.9	94.6045	607.3	375.773
61	95.6217	608.114	376.587
61.1	96.2321	605.672	377.808
61.2	96.0286	608.724	380.046
61.3	96.8424	610.148	381.877
61.4	99.2839	612.386	381.673
61.5	97.2494	614.827	383.097
61.6	95.2148	614.217	383.301
61.7	98.4701	617.065	384.318
61.8	96.0286	620.931	387.777
61.9	96.639	618.083	384.318
62	98.8769	622.152	385.335
62.1	98.0631	622.762	384.928
62.2	96.8424	625	385.335
62.3	101.115	623.779	387.37
62.4	99.6908	626.221	388.184
62.5	98.0631	625	388.387
62.6	99.2839	628.255	389.201
62.7	97.8597	628.255	392.253
62.8	98.4701	631.307	392.659
62.9	98.6735	634.359	391.439
63	100.098	635.173	394.694
63.1	98.0631	632.528	394.694
63.2	98.6735	635.986	392.863
63.3	97.8597	634.562	395.508
63.4	99.6908	635.376	395.915
63.5	100.708	634.562	397.746
63.6	101.929	636.8	396.525
63.7	101.522	637.004	400.187
63.8	105.184	639.852	399.373
63.9	102.743	640.462	401.611
64	102.336	641.48	401.408
64.1	103.149	641.886	401.611
64.2	102.336	642.497	401.408
64.3	104.777	643.107	403.849
64.4	102.946	643.717	402.629
64.5	101.725	646.159	405.273
64.6	102.539	646.973	406.698
64.7	101.522	647.583	406.494
64.8	103.963	646.159	405.884
64.9	104.777	651.245	407.918
65	105.387	651.652	406.698
65.1	102.743	650.431	409.749
65.2	102.743	651.245	409.749
65.3	102.539	656.535	409.953
65.4	104.37	658.773	413.411
65.5	105.998	657.349	415.039
65.6	104.37	655.924	414.225
65.7	103.556	660.4	414.225
65.8	105.184	660.604	416.463
65.9	107.218	661.214	416.463
66	106.201	666.911	413.208
66.1	107.015	665.487	411.987
66.2	107.218	665.08	411.173
66.3	110.067	663.656	416.056
66.4	109.456	664.673	415.649
66.5	107.829	663.656	419.312
66.6	107.422	666.301	419.718
66.7	107.422	671.183	418.701
66.8	109.456	672.607	421.55
66.9	108.439	672.811	426.229
67	109.253	673.218	420.532
67.1	110.88	677.897	426.229
67.2	111.084	677.083	428.67
67.3	114.136	678.711	427.653
67.4	115.56	680.339	430.501
67.5	112.915	683.797	429.891
67.6	112.915	680.339	430.908
67.7	112.915	686.442	430.908
67.8	110.677	686.442	434.977
67.9	112.508	687.459	432.943
68	112.915	691.528	432.943
68.1	115.153	689.087	430.705
68.2	116.984	690.511	431.519
68.3	115.967	689.901	434.774
68.4	115.967	687.052	435.384
68.5	115.356	689.087	438.843
68.6	116.374	692.749	437.622
68.7	116.17	694.58	436.401
68.8	116.577	693.359	437.215
68.9	114.136	697.632	437.622
69	116.984	696.615	438.843
69.1	115.967	695.394	438.232
69.2	114.136	698.242	437.622
69.3	115.967	698.852	436.605
69.4	117.798	698.242	443.522
69.5	115.56	701.701	442.098
69.6	115.356	702.311	443.319
69.7	119.222	701.497	443.929
[truncated: 103 more rows]

## Sheet: Figure 2b
Figure 2b: Effect of PE on whole cell mPanx1 currents in α1D-AR/mPanx1-transfected cells recorded with GDPβS
	Current-Voltage (I-V) plot					Inset (time series)
Em (mV)	Ctrl (pA)	PE (pA)	CBX (pA)			Time (min)	Current at +80 mV (pA)	Treatment
-129.8	-191.447	-220.54	-193.075			0.08	287.827	none
-129.7	-191.244	-222.168	-191.65			0.17	280.473	none
-129.6	-192.668	-221.964	-192.668			0.25	279.216	none
-129.5	-192.871	-222.371	-189.209			0.33	282.298	none
-129.4	-192.057	-225.423	-188.802			0.42	284.933	none
-129.3	-191.447	-227.458	-188.192			0.5	281.446	none
-129.2	-192.261	-225.423	-189.006			0.58	279.128	none
-129.1	-192.057	-225.83	-191.447			0.67	281.664	none
-129	-195.109	-227.865	-191.65			0.75	292.059	none
-128.9	-194.906	-225.22	-191.65			0.83	275.327	none
-128.8	-194.295	-223.185	-191.65			0.92	284.583	none
-128.7	-194.702	-222.982	-187.378			1	282.913	none
-128.6	-194.092	-219.727	-184.123			1.08	276.401	none
-128.5	-193.075	-219.116	-182.292			1.17	272.889	none
-128.4	-192.464	-218.913	-184.53			1.25	276.645	none
-128.3	-190.43	-219.32	-187.785			1.33	279.738	none
-128.2	-192.057	-217.285	-189.209			1.42	292.405	none
-128.1	-194.702	-217.895	-189.006			1.5	292.244	none
-128	-196.94	-217.895	-187.581			1.58	275.628	none
-127.9	-197.754	-216.471	-189.006			1.67	277.813	none
-127.8	-194.702	-216.878	-189.006			1.75	266.84	none
-127.7	-194.499	-213.216	-191.04			1.83	275.645	none
-127.6	-194.092	-214.64	-189.819			1.92	276.128	none
-127.5	-193.075	-214.437	-189.412			2	265.615	none
-127.4	-194.092	-213.623	-188.802			2.08	276.519	none
-127.3	-197.144	-212.606	-185.75			2.17	270.58	none
-127.2	-192.261	-212.402	-190.023			2.25	270.851	none
-127.1	-194.295	-211.792	-186.157			2.33	269.592	none
-127	-197.144	-211.182	-186.768			2.42	271.265	none
-126.9	-195.109	-211.182	-187.581			2.5	270.403	none
-126.8	-193.481	-208.944	-186.564			2.58	276.823	none
-126.7	-192.871	-206.706	-186.564			2.67	266.591	none
-126.6	-194.499	-205.689	-186.564			2.75	265.917	none
-126.5	-194.092	-208.333	-187.785			2.83	258.736	none
-126.4	-191.854	-209.757	-186.768			2.92	267.716	none
-126.3	-193.888	-210.978	-185.14			3	265.441	none
-126.2	-192.261	-211.995	-184.53			3.08	268.506	none
-126.1	-195.312	-212.402	-184.53			3.17	262.986	none
-126	-194.295	-211.792	-186.971			3.25	262.537	none
-125.9	-193.075	-210.164	-185.954			3.33	257.992	none
-125.8	-192.464	-209.757	-184.123			3.42	256.824	none
-125.7	-188.599	-214.03	-181.885			3.5	257.536	none
-125.6	-189.006	-213.827	-183.919			3.58	254.94	none
-125.5	-187.988	-211.792	-181.681			3.67	261.055	none
-125.4	-183.716	-211.385	-182.088			3.75	256.669	none
-125.3	-183.919	-211.182	-183.309			3.83	260.796	none
-125.2	-187.988	-211.589	-182.495			3.92	264.263	none
-125.1	-190.633	-209.961	-183.106			4	263.043	none
-125	-191.65	-211.182	-184.53			4.08	255.897	none
-124.9	-192.464	-211.589	-183.106			4.17	256.152	none
-124.8	-192.057	-209.961	-183.309			4.25	257.105	none
-124.7	-194.295	-208.537	-186.361			4.33	260.062	none
-124.6	-193.278	-205.892	-186.971			4.42	261.836	none
-124.5	-193.075	-209.147	-187.174			4.5	266.173	none
-124.4	-190.837	-209.147	-183.309			4.58	276	none
-124.3	-192.261	-209.147	-185.14			4.67	258.098	none
-124.2	-191.65	-209.147	-184.936			4.75	260.635	none
-124.1	-192.464	-209.757	-183.106			4.83	268.696	none
-124	-191.65	-209.554	-181.478			4.92	270.082	none
-123.9	-190.633	-207.926	-183.512			5	276.345	none
-123.8	-191.04	-209.757	-183.919			5.08	269.901	none
-123.7	-191.447	-208.13	-184.53			5.17	260.197	none
-123.6	-191.04	-209.147	-181.071			5.25	258.441	none
-123.5	-191.65	-209.351	-180.257			5.33	261.005	PE
-123.4	-190.633	-213.013	-181.681			5.42	278.381	PE
-123.3	-189.819	-211.792	-181.885			5.5	269.405	PE
-123.2	-192.668	-214.233	-180.664			5.58	274.433	PE
-123.1	-193.685	-213.623	-182.495			5.67	271.013	PE
-123	-192.668	-211.182	-184.326			5.75	267.995	PE
-122.9	-193.481	-209.961	-182.292			5.83	262.926	PE
-122.8	-193.278	-207.926	-184.936			5.92	262.821	PE
-122.7	-193.075	-209.147	-182.292			6	267.635	PE
-122.6	-192.871	-206.502	-181.274			6.08	277.966	PE
-122.5	-190.633	-204.671	-186.157			6.17	270.608	PE
-122.4	-186.971	-207.519	-183.919			6.25	268.12	PE
-122.3	-185.343	-205.689	-183.512			6.33	275.488	PE
-122.2	-185.547	-206.706	-183.919			6.42	271.697	PE
-122.1	-185.954	-206.909	-180.664			6.5	267.8	PE
-122	-185.343	-204.264	-178.833			6.58	262.624	PE
-121.9	-185.954	-206.909	-178.63			6.67	261.063	PE
-121.8	-185.547	-206.706	-180.257			6.75	267.49	PE
-121.7	-185.343	-205.485	-178.426			6.83	266.589	PE
-121.6	-184.936	-208.13	-179.443			6.92	269.321	PE
-121.5	-184.326	-207.926	-179.85			7	259.139	PE
-121.4	-182.699	-203.247	-180.664			7.08	268.268	PE
-121.3	-181.478	-201.213	-182.902			7.17	268.32	PE
-121.2	-181.478	-201.213	-180.664			7.25	266.589	PE
-121.1	-181.478	-198.161	-177.816			7.33	271.248	PE
-121	-184.733	-200.602	-178.223			7.42	276.021	PE
-120.9	-185.954	-201.416	-179.85			7.5	270.351	PE
-120.8	-188.802	-199.381	-179.85			7.58	264.85	PE
-120.7	-189.412	-198.975	-176.798			7.67	269.142	PE
-120.6	-186.157	-198.364	-177.002			7.75	264.267	PE
-120.5	-184.53	-198.568	-177.816			7.83	269.863	PE
-120.4	-185.954	-200.195	-174.968			7.92	272.188	PE
-120.3	-184.936	-199.381	-174.968			8	265.106	PE
-120.2	-186.157	-197.754	-174.357			8.08	273.515	PE
-120.1	-183.309	-197.144	-173.34			8.17	275.294	PE
-120	-180.257	-196.737	-175.781			8.25	276.298	PE
-119.9	-177.002	-197.754	-174.764			8.33	280.952	PE
-119.8	-179.036	-197.957	-175.781			8.42	278.297	PE
-119.7	-182.495	-196.94	-175.781			8.5	268.931	PE
-119.6	-179.24	-198.975	-175.578			8.58	271.427	PE
-119.5	-179.036	-198.161	-174.56			8.67	271.385	PE
-119.4	-181.885	-197.957	-174.154			8.75	278.344	PE
-119.3	-178.833	-199.992	-173.95			8.83	268.294	PE
-119.2	-176.798	-197.144	-174.154			8.92	273.717	PE
-119.1	-177.002	-198.161	-172.73			9	267.313	PE
-119	-176.392	-195.719	-172.526			9.08	269.985	PE
-118.9	-178.019	-194.499	-172.73			9.17	274.971	PE
-118.8	-176.188	-191.244	-170.898			9.25	273.743	PE
-118.7	-175.578	-191.244	-172.526			9.33	273.525	PE
-118.6	-176.595	-191.447	-171.916			9.42	276.859	PE
-118.5	-177.002	-194.906	-173.747			9.5	270.702	PE
-118.4	-176.798	-195.109	-174.154			9.58	280.212	PE
-118.3	-174.968	-195.312	-172.119			9.67	277.583	PE
-118.2	-174.357	-192.668	-170.288			9.75	279.795	CBX
-118.1	-177.205	-191.65	-169.881			9.83	278.014	CBX
-118	-177.816	-192.261	-169.067			9.92	278.345	CBX
-117.9	-178.63	-193.481	-170.288			10	276.499	CBX
-117.8	-178.426	-194.092	-171.916			10.08	254.264	CBX
-117.7	-177.816	-194.906	-172.526			10.17	208.204	CBX
-117.6	-175.578	-196.126	-171.916			10.25	198.435	CBX
-117.5	-174.154	-194.702	-172.933			10.33	196.957	CBX
-117.4	-174.56	-193.075	-170.085			10.42	179.345	CBX
-117.3	-173.95	-192.261	-169.474			10.5	176.668	CBX
-117.2	-175.781	-191.854	-173.34			10.58	165.248	CBX
-117.1	-173.543	-191.65	-173.136			10.67	159.636	CBX
-117	-170.492	-193.481	-171.102			10.75	159.6	CBX
-116.9	-169.067	-192.464	-172.323			10.83	157.25	CBX
-116.8	-168.457	-192.871	-172.73			10.92	154.02	CBX
-116.7	-172.526	-190.633	-171.916			11	157.949	CBX
-116.6	-174.968	-189.209	-171.916			11.08	150.647	CBX
-116.5	-178.833	-189.412	-173.747			11.17	146.097	CBX
-116.4	-179.24	-188.599	-173.34			11.25	143.783	CBX
-116.3	-173.543	-189.819	-174.154			11.33	141.547	CBX
-116.2	-172.323	-189.209	-173.136			11.42	146.267	CBX
-116.1	-172.323	-187.378	-173.543			11.5	137.168	CBX
-116	-171.305	-188.192	-171.509			11.58	135.155	CBX
-115.9	-172.323	-189.209	-170.695			11.67	142.824	CBX
-115.8	-170.695	-186.971	-170.492			11.75	137.99	CBX
-115.7	-168.457	-188.192	-171.102			11.83	134.728	CBX
-115.6	-166.219	-190.226	-171.102			11.92	140.669	CBX
-115.5	-168.661	-188.395	-170.695			12	142.868	CBX
-115.4	-169.678	-188.395	-169.678
-115.3	-169.881	-189.412	-168.661
-115.2	-169.271	-190.023	-169.678
-115.1	-172.73	-186.157	-169.271
-115	-173.136	-188.192	-171.102
-114.9	-172.119	-189.209	-167.033
-114.8	-170.898	-187.785	-165.202
-114.7	-172.119	-186.768	-164.998
-114.6	-170.492	-187.378	-165.609
-114.5	-173.543	-186.768	-165.609
-114.4	-174.154	-186.971	-162.557
-114.3	-171.102	-187.785	-160.929
-114.2	-167.236	-188.802	-161.133
-114.1	-170.898	-187.174	-161.743
-114	-169.271	-186.971	-164.795
-113.9	-169.271	-183.512	-162.964
-113.8	-170.898	-185.14	-165.202
-113.7	-170.492	-186.157	-163.574
-113.6	-169.271	-184.123	-163.574
-113.5	-169.678	-182.902	-161.947
-113.4	-168.254	-183.919	-159.709
-113.3	-169.067	-183.716	-159.912
-113.2	-168.457	-182.292	-157.471
-113.1	-166.626	-180.868	-161.743
-113	-165.812	-178.223	-162.76
-112.9	-166.423	-180.664	-161.947
-112.8	-163.371	-179.036	-162.76
-112.7	-162.353	-182.088	-162.15
-112.6	-163.778	-181.478	-159.098
-112.5	-161.133	-183.512	-157.674
-112.4	-162.964	-181.885	-156.86
-112.3	-163.778	-180.257	-158.895
-112.2	-161.743	-178.833	-156.86
-112.1	-160.116	-180.257	-158.691
-112	-159.302	-180.257	-160.116
-111.9	-161.947	-178.833	-161.743
-111.8	-160.116	-177.816	-160.726
-111.7	-158.691	-175.985	-159.302
-111.6	-161.54	-175.171	-159.912
-111.5	-162.76	-176.595	-158.285
-111.4	-158.895	-177.205	-158.285
-111.3	-160.116	-174.764	-157.878
-111.2	-160.929	-176.595	-155.843
-111.1	-161.336	-178.223	-155.843
-111	-159.302	-177.409	-154.826
-110.9	-162.557	-175.374	-155.436
-110.8	-161.743	-171.916	-157.674
-110.7	-159.912	-171.712	-157.674
-110.6	-161.54	-169.678	-159.098
-110.5	-162.557	-171.102	-158.895
-110.4	-161.54	-171.916	-157.064
-110.3	-163.981	-172.526	-159.505
-110.2	-166.016	-171.712	-159.709
-110.1	-166.829	-170.492	-158.895
-110	-166.829	-173.95	-157.064
-109.9	-168.254	-174.56	-157.064
-109.8	-163.371	-175.578	-155.436
-109.7	-163.574	-175.171	-155.029
-109.6	-158.895	-174.357	-155.436
-109.5	-156.657	-177.409	-154.419
-109.4	-155.436	-175.985	-156.047
-109.3	-159.302	-175.374	-156.453
-109.2	-158.285	-172.933	-157.064
-109.1	-159.302	-176.392	-158.285
-109	-159.709	-172.73	-158.081
-108.9	-164.591	-171.916	-154.419
-108.8	-160.523	-171.509	-154.622
-108.7	-162.353	-172.526	-155.436
-108.6	-160.523	-173.136	-152.384
-108.5	-158.488	-173.95	-151.977
-108.4	-155.436	-173.747	-152.995
-108.3	-155.436	-172.73	-152.181
-108.2	-157.674	-173.34	-150.757
-108.1	-156.86	-170.492	-151.977
-108	-158.285	-173.95	-152.181
-107.9	-156.86	-175.171	-153.809
-107.8	-157.878	-175.985	-150.35
-107.7	-157.471	-174.154	-150.35
-107.6	-156.453	-172.933	-151.571
-107.5	-155.436	-174.968	-151.164
-107.4	-153.605	-172.933	-152.181
-107.3	-153.605	-175.374	-153.402
-107.2	-151.977	-173.95	-152.384
-107.1	-152.384	-173.95	-150.553
-107	-151.164	-174.56	-151.774
-106.9	-149.943	-173.95	-152.384
-106.8	-149.74	-172.323	-153.809
-106.7	-149.333	-170.898	-152.181
-106.6	-151.367	-173.95	-155.233
-106.5	-149.333	-172.323	-156.453
-106.4	-149.333	-172.933	-152.384
-106.3	-147.095	-174.968	-152.588
-106.2	-149.129	-173.136	-153.402
-106.1	-148.926	-174.968	-152.995
-106	-151.164	-172.526	-150.757
-105.9	-148.519	-173.136	-151.164
-105.8	-146.281	-173.543	-149.536
-105.7	-147.909	-170.085	-150.35
-105.6	-149.943	-170.085	-149.333
-105.5	-149.536	-168.254	-149.536
-105.4	-147.705	-167.033	-148.519
-105.3	-150.147	-170.898	-148.722
-105.2	-148.315	-169.271	-149.129
-105.1	-142.822	-173.34	-150.35
-105	-143.839	-171.712	-148.315
-104.9	-144.45	-170.085	-147.298
-104.8	-142.212	-170.085	-145.671
-104.7	-143.433	-169.067	-147.705
-104.6	-146.077	-168.661	-146.281
-104.5	-149.74	-169.678	-143.636
-104.4	-148.722	-168.05	-145.06
-104.3	-146.281	-167.236	-144.45
-104.2	-143.636	-165.609	-144.246
-104.1	-141.602	-168.05	-146.281
-104	-142.619	-164.998	-145.264
-103.9	-143.229	-164.795	-144.857
-103.8	-142.212	-165.812	-145.874
-103.7	-142.619	-163.981	-147.095
-103.6	-142.415	-164.998	-146.891
-103.5	-143.229	-162.964	-144.857
-103.4	-144.45	-163.371	-145.671
-103.3	-141.398	-165.202	-145.874
-103.2	-143.433	-163.167	-146.688
-103.1	-142.619	-165.202	-143.839
-103	-143.229	-164.795	-145.264
-102.9	-143.229	-162.76	-143.433
-102.8	-143.229	-164.185	-144.043
-102.7	-142.008	-162.557	-141.602
-102.6	-141.398	-162.76	-141.602
-102.5	-140.991	-162.76	-141.195
-102.4	-144.043	-163.574	-140.991
-102.3	-143.026	-162.15	-141.398
-102.2	-143.026	-160.929	-142.008
-102.1	-143.229	-161.133	-140.177
-102	-139.974	-160.726	-139.974
-101.9	-139.16	-160.726	-142.415
-101.8	-142.619	-161.54	-142.619
-101.7	-138.957	-163.981	-140.991
-101.6	-139.364	-163.981	-142.619
-101.5	-140.381	-163.981	-138.753
-101.4	-138.753	-161.947	-138.55
-101.3	-141.195	-163.574	-136.922
-101.2	-143.636	-162.557	-138.753
-101.1	-138.753	-161.743	-138.346
-101	-137.126	-163.778	-137.736
-100.9	-140.788	-163.574	-136.922
-100.8	-137.126	-162.964	-137.94
-100.7	-136.515	-163.778	-137.329
-100.6	-136.515	-162.353	-136.719
-100.5	-133.26	-163.981	-137.532
-100.4	-132.853	-164.591	-138.143
-100.3	-136.719	-161.133	-136.515
-100.2	-138.143	-161.336	-137.126
-100.1	-138.55	-163.371	-138.143
-100	-136.922	-163.371	-138.143
-99.9	-138.753	-161.947	-138.55
-99.8	-135.295	-161.743	-139.567
-99.7	-134.684	-160.929	-142.212
-99.6	-135.498	-161.54	-138.143
-99.5	-134.277	-163.778	-138.957
-99.4	-135.295	-164.185	-137.736
-99.3	-134.277	-161.947	-138.346
-99.2	-131.226	-163.167	-136.515
-99.1	-135.702	-162.964	-135.091
-99	-134.277	-161.54	-135.498
-98.9	-133.464	-158.895	-135.498
-98.8	-130.615	-159.098	-135.498
-98.7	-130.615	-159.302	-134.277
-98.6	-131.226	-156.453	-135.905
-98.5	-130.412	-156.453	-134.481
-98.4	-130.208	-157.674	-135.295
-98.3	-132.65	-159.709	-134.277
-98.2	-131.022	-157.064	-134.684
-98.1	-132.039	-157.267	-136.515
-98	-132.853	-156.453	-137.532
-97.9	-135.091	-155.029	-137.329
-97.8	-136.108	-153.198	-138.346
-97.7	-134.684	-154.622	-137.126
-97.6	-133.87	-151.977	-136.719
-97.5	-134.481	-151.367	-136.922
-97.4	-129.598	-150.553	-136.108
-97.3	-131.226	-151.977	-134.888
-97.2	-131.022	-150.553	-135.498
-97.1	-132.039	-148.722	-133.87
-97	-131.429	-150.757	-130.819
-96.9	-130.412	-153.605	-133.26
-96.8	-131.632	-154.826	-135.498
-96.7	-131.429	-154.622	-134.888
-96.6	-128.988	-156.047	-134.481
-96.5	-129.801	-154.012	-134.074
-96.4	-131.226	-154.215	-136.515
-96.3	-130.412	-154.826	-135.295
-96.2	-128.377	-155.029	-134.888
-96.1	-128.988	-152.995	-133.464
-96	-129.801	-152.384	-134.888
-95.9	-132.243	-154.826	-134.684
-95.8	-129.191	-153.605	-132.853
-95.7	-128.174	-150.35	-133.057
-95.6	-127.564	-149.536	-133.057
-95.5	-128.988	-148.722	-133.26
-95.4	-127.97	-148.315	-134.684
-95.3	-126.343	-147.705	-135.295
-95.2	-125.529	-148.926	-132.65
-95.1	-126.139	-150.757	-132.039
-95	-126.75	-148.926	-132.446
-94.9	-127.564	-152.181	-133.26
-94.8	-127.36	-149.536	-133.26
-94.7	-125.732	-150.35	-133.057
-94.6	-126.953	-149.74	-131.022
-94.5	-126.546	-147.298	-130.412
-94.4	-127.97	-150.147	-131.836
-94.3	-129.191	-150.553	-128.988
-94.2	-126.953	-147.909	-129.191
-94.1	-124.105	-146.891	-129.598
-94	-123.698	-149.536	-130.208
-93.9	-121.053	-147.705	-131.836
-93.8	-123.698	-149.333	-132.853
-93.7	-126.343	-148.519	-133.464
-93.6	-125.936	-147.909	-134.074
-93.5	-123.088	-144.857	-133.464
-93.4	-124.715	-146.077	-129.191
-93.3	-126.139	-145.264	-127.97
-93.2	-124.715	-144.45	-127.767
-93.1	-123.291	-144.45	-130.208
-93	-123.088	-145.874	-129.801
-92.9	-123.698	-144.653	-128.174
-92.8	-126.139	-142.212	-128.174
-92.7	-127.767	-143.433	-127.36
-92.6	-125.529	-144.653	-126.75
-92.5	-125.122	-145.874	-127.36
-92.4	-124.308	-145.06	-125.529
-92.3	-124.105	-143.026	-126.953
-92.2	-123.495	-144.45	-126.953
-92.1	-122.274	-144.246	-124.919
-92	-123.901	-142.415	-125.732
-91.9	-123.291	-139.567	-126.343
-91.8	-120.85	-139.77	-123.495
-91.7	-123.901	-138.753	-122.07
-91.6	-122.884	-139.974	-122.681
-91.5	-126.139	-137.94	-126.343
-91.4	-126.546	-136.719	-124.105
-91.3	-126.75	-138.346	-125.122
-91.2	-127.157	-138.143	-123.698
-91.1	-128.377	-138.55	-122.884
-91	-126.139	-136.108	-124.715
-90.9	-124.308	-138.346	-123.901
-90.8	-125.122	-137.329	-124.308
-90.7	-125.732	-138.753	-121.257
-90.6	-124.105	-138.346	-120.443
-90.5	-122.477	-140.381	-120.646
-90.4	-122.07	-138.753	-123.901
-90.3	-121.663	-136.515	-123.495
-90.2	-124.512	-136.108	-123.088
-90.1	-123.698	-138.957	-122.884
-90	-123.088	-139.77	-124.512
-89.9	-121.257	-139.567	-122.681
-89.8	-119.425	-141.398	-123.291
-89.7	-119.629	-140.991	-124.919
-89.6	-118.815	-141.602	-123.291
-89.5	-121.257	-139.974	-121.663
-89.4	-120.443	-137.329	-121.867
-89.3	-120.036	-138.957	-120.85
-89.2	-121.46	-138.346	-120.646
-89.1	-119.629	-138.143	-120.036
-89	-118.205	-138.753	-120.443
-88.9	-118.001	-139.364	-119.629
-88.8	-119.425	-136.922	-119.019
-88.7	-116.984	-137.736	-119.629
-88.6	-118.408	-135.905	-119.832
-88.5	-116.781	-136.922	-121.053
-88.4	-116.781	-138.55	-121.053
-88.3	-117.594	-139.16	-121.053
-88.2	-119.629	-136.922	-122.681
-88.1	-118.205	-133.057	-121.053
-88	-119.832	-133.87	-120.239
-87.9	-116.374	-134.888	-119.832
-87.8	-112.305	-134.888	-122.274
-87.7	-113.118	-135.091	-121.257
-87.6	-113.525	-134.277	-120.646
-87.5	-112.712	-135.091	-121.663
-87.4	-112.508	-135.091	-122.274
-87.3	-114.339	-133.057	-121.257
-87.2	-114.95	-134.277	-122.884
-87.1	-115.356	-132.039	-121.053
-87	-115.56	-131.836	-120.239
-86.9	-115.763	-131.836	-122.681
-86.8	-115.56	-134.481	-121.46
-86.7	-116.781	-134.074	-121.663
-86.6	-113.729	-135.295	-118.612
-86.5	-111.491	-135.091	-119.629
-86.4	-111.084	-133.87	-118.408
-86.3	-113.322	-133.87	-119.222
-86.2	-114.746	-136.922	-118.408
-86.1	-115.356	-135.091	-118.205
-86	-113.729	-135.295	-117.391
-85.9	-113.525	-135.498	-116.781
-85.8	-113.525	-134.074	-116.781
-85.7	-112.712	-134.074	-118.815
-85.6	-111.898	-132.446	-119.019
-85.5	-111.084	-132.446	-118.612
-85.4	-112.915	-133.667	-118.205
-85.3	-108.032	-133.87	-117.594
-85.2	-107.218	-132.039	-116.781
-85.1	-110.27	-131.022	-116.984
-85	-107.625	-131.022	-119.019
-84.9	-111.287	-128.581	-119.222
-84.8	-111.898	-128.988	-114.339
-84.7	-110.27	-130.005	-118.001
-84.6	-110.88	-128.581	-116.984
-84.5	-111.898	-127.97	-116.374
-84.4	-109.66	-129.801	-117.188
-84.3	-106.811	-127.36	-117.188
-84.2	-110.474	-130.208	-115.356
-84.1	-108.236	-129.801	-114.543
-84	-108.643	-128.174	-114.339
-83.9	-108.439	-127.36	-115.763
-83.8	-108.846	-126.139	-115.56
-83.7	-105.184	-127.157	-112.915
-83.6	-106.608	-127.36	-113.322
-83.5	-106.608	-125.732	-113.932
-83.4	-105.998	-125.326	-114.339
-83.3	-105.794	-124.512	-112.915
-83.2	-105.998	-128.174	-113.322
-83.1	-107.015	-127.767	-113.525
-83	-107.625	-128.988	-112.305
-82.9	-106.608	-129.801	-110.88
-82.8	-107.015	-128.784	-113.932
-82.7	-108.236	-127.97	-111.898
-82.6	-105.387	-128.581	-112.915
-82.5	-105.591	-129.394	-113.118
-82.4	-104.37	-130.208	-112.915
-82.3	-105.591	-131.022	-111.898
-82.2	-104.37	-129.191	-111.287
-82.1	-104.167	-127.767	-109.253
-82	-104.167	-126.953	-109.456
-81.9	-103.76	-128.988	-109.66
-81.8	-104.167	-129.598	-109.66
-81.7	-105.591	-127.564	-110.067
-81.6	-103.963	-126.139	-109.863
-81.5	-101.725	-128.784	-109.456
-81.4	-102.539	-126.343	-110.474
-81.3	-104.37	-124.715	-110.474
-81.2	-100.301	-124.105	-109.863
-81.1	-100.912	-125.732	-110.067
-81	-101.318	-126.75	-111.084
-80.9	-101.725	-124.512	-111.084
-80.8	-102.336	-123.901	-110.27
-80.7	-101.929	-120.85	-110.27
-80.6	-101.318	-121.46	-109.456
-80.5	-102.132	-123.698	-107.625
-80.4	-102.132	-124.105	-106.405
-80.3	-103.149	-127.157	-106.405
-80.2	-100.301	-126.139	-109.456
-80.1	-102.743	-125.326	-107.625
-80	-99.2839	-124.512	-108.236
-79.9	-100.301	-123.901	-107.422
-79.8	-100.912	-123.495	-104.167
-79.7	-99.2839	-121.663	-105.184
-79.6	-100.708	-121.867	-104.777
-79.5	-101.115	-121.867	-103.963
-79.4	-100.912	-122.884	-102.946
-79.3	-97.2494	-119.019	-104.167
-79.2	-97.0459	-120.646	-104.777
-79.1	-99.4873	-120.239	-105.387
-79	-99.2839	-121.053	-108.236
-78.9	-97.6562	-119.222	-109.456
-78.8	-97.4528	-119.832	-106.608
-78.7	-96.639	-117.798	-105.794
-78.6	-95.8252	-117.391	-105.794
-78.5	-95.8252	-118.815	-106.608
-78.4	-94.6045	-117.798	-107.829
-78.3	-96.0286	-118.205	-106.405
-78.2	-98.0631	-118.815	-105.998
-78.1	-97.6562	-117.798	-104.167
-78	-94.808	-118.408	-103.76
-77.9	-95.0114	-115.967	-103.76
-77.8	-95.8252	-116.374	-105.387
-77.7	-96.639	-117.798	-104.574
-77.6	-93.7907	-116.577	-103.963
-77.5	-93.3838	-118.408	-104.981
-77.4	-92.9769	-115.56	-106.405
-77.3	-93.7907	-116.577	-105.794
-77.2	-91.7562	-114.339	-105.387
-77.1	-91.5527	-115.356	-106.405
-77	-91.7562	-115.763	-105.998
-76.9	-93.7907	-115.356	-105.591
-76.8	-94.808	-115.763	-107.422
-76.7	-93.9941	-116.781	-106.405
-76.6	-92.9769	-115.763	-107.625
-76.5	-94.401	-115.763	-106.608
-76.4	-92.3665	-115.967	-106.201
-76.3	-94.6045	-116.577	-106.608
-76.2	-91.9596	-114.136	-103.963
-76.1	-92.1631	-115.967	-104.574
-76	-92.57	-115.763	-104.777
-75.9	-89.9251	-117.188	-106.608
-75.8	-90.332	-115.356	-105.998
-75.7	-89.1113	-116.374	-103.149
-75.6	-89.1113	-116.17	-105.387
-75.5	-88.7044	-113.525	-104.167
-75.4	-90.1286	-114.339	-101.929
-75.3	-89.3148	-113.118	-100.708
-75.2	-89.1113	-114.543	-100.505
-75.1	-88.2975	-113.118	-99.8942
-75	-90.332	-111.084	-101.522
-74.9	-88.0941	-113.525	-102.539
-74.8	-89.9251	-111.694	-102.743
-74.7	-87.8906	-113.118	-100.505
-74.6	-89.9251	-111.084	-102.743
-74.5	-85.8561	-112.915	-101.318
-74.4	-86.263	-112.915	-102.946
-74.3	-87.4837	-110.88	-100.301
-74.2	-87.8906	-113.118	-99.8942
-74.1	-87.2803	-109.863	-99.0804
-74	-86.4665	-111.084	-101.115
-73.9	-87.4837	-110.677	-98.8769
-73.8	-88.2975	-111.084	-97.6562
-73.7	-87.2803	-107.829	-100.505
-73.6	-86.8734	-108.032	-97.6562
-73.5	-86.6699	-108.846	-99.2839
-73.4	-86.4665	-108.439	-99.8942
-73.3	-85.6527	-106.608	-100.098
-73.2	-87.8906	-108.236	-99.4873
-73.1	-86.4665	-108.032	-97.6562
-73	-84.6354	-110.27	-97.2494
-72.9	-84.8389	-108.643	-96.639
-72.8	-85.8561	-108.846	-96.639
-72.7	-85.4492	-110.27	-94.401
-72.6	-85.4492	-107.829	-96.8424
-72.5	-84.2285	-109.253	-98.0631
-72.4	-83.2113	-109.253	-97.6562
-72.3	-83.4147	-109.456	-97.4528
-72.2	-84.0251	-108.236	-98.0631
-72.1	-83.2113	-108.032	-95.6217
-72	-84.432	-107.625	-94.808
-71.9	-84.6354	-104.167	-93.3838
-71.8	-83.0078	-104.777	-94.6045
-71.7	-84.0251	-106.608	-92.9769
-71.6	-83.8216	-105.184	-92.1631
-71.5	-83.4147	-104.981	-92.3665
-71.4	-81.7871	-106.201	-93.5872
-71.3	-82.194	-103.76	-93.3838
-71.2	-81.5837	-103.556	-94.1976
-71.1	-82.194	-105.387	-94.401
-71	-83.4147	-103.353	-93.9941
-70.9	-81.9906	-105.387	-94.6045
-70.8	-84.6354	-103.963	-94.1976
-70.7	-84.432	-103.76	-94.808
-70.6	-83.2113	-103.963	-92.1631
-70.5	-81.1768	-105.387	-93.3838
-70.4	-83.8216	-105.387	-93.5872
-70.3	-82.3975	-103.353	-94.6045
-70.2	-82.8044	-104.167	-91.3493
-70.1	-81.7871	-104.167	-93.5872
-70	-83.8216	-103.963	-94.401
-69.9	-82.194	-104.37	-92.7734
-69.8	-81.9906	-105.387	-90.1286
-69.7	-81.9906	-102.946	-92.7734
-69.6	-84.432	-103.963	-92.57
-69.5	-82.6009	-103.353	-91.5527
-69.4	-83.4147	-101.929	-93.1803
-69.3	-82.6009	-101.115	-93.3838
-69.2	-81.7871	-99.8942	-93.3838
-69.1	-82.194	-99.6908	-92.57
-69	-82.6009	-99.6908	-93.1803
-68.9	-80.7699	-100.301	-93.1803
-68.8	-81.9906	-97.6562	-92.9769
-68.7	-78.5319	-98.8769	-93.7907
-68.6	-80.3629	-99.6908	-91.5527
-68.5	-82.3975	-97.8597	-92.1631
-68.4	-81.7871	-98.0631	-91.3493
-68.3	-80.7699	-99.8942	-91.7562
-68.2	-81.9906	-100.098	-91.7562
-68.1	-82.6009	-97.6562	-89.5182
-68	-80.5664	-97.6562	-90.7389
-67.9	-76.4974	-98.2666	-90.1286
-67.8	-77.9215	-97.8597	-90.7389
-67.7	-76.9043	-98.6735	-90.7389
-67.6	-78.7353	-96.8424	-87.6872
-67.5	-77.9215	-98.4701	-89.1113
-67.4	-79.1423	-98.8769	-88.9079
-67.3	-77.9215	-97.0459	-86.0596
-67.2	-78.9388	-97.0459	-87.4837
-67.1	-81.5837	-96.8424	-88.7044
-67	-76.4974	-96.2321	-90.1286
-66.9	-79.5492	-95.6217	-88.2975
-66.8	-80.3629	-98.2666	-89.3148
-66.7	-79.3457	-98.2666	-87.6872
-66.6	-79.9561	-95.4183	-86.0596
-66.5	-76.9043	-97.4528	-88.2975
-66.4	-77.9215	-94.808	-84.8389
-66.3	-78.5319	-94.6045	-86.263
-66.2	-77.1077	-96.0286	-86.6699
-66.1	-75.0732	-94.808	-86.8734
-66	-75.2767	-93.9941	-85.0423
-65.9	-74.4629	-91.9596	-86.4665
-65.8	-74.8698	-94.401	-85.6527
-65.7	-75.0732	-93.1803	-86.8734
-65.6	-75.8871	-94.808	-86.263
-65.5	-73.0387	-94.401	-84.6354
-65.4	-74.8698	-91.5527	-86.4665
-65.3	-72.2249	-90.332	-88.2975
-65.2	-71.2077	-91.3493	-86.4665
-65.1	-71.818	-91.9596	-85.2458
-65	-72.8353	-91.1458	-86.6699
-64.9	-70.5973	-94.808	-84.8389
-64.8	-72.4284	-95.2148	-83.4147
-64.7	-73.4456	-93.7907	-83.6182
-64.6	-72.8353	-92.7734	-86.4665
-64.5	-73.0387	-90.9424	-83.8216
-64.4	-73.6491	-89.1113	-84.6354
-64.3	-72.2249	-90.5355	-83.8216
-64.2	-71.6146	-89.5182	-84.432
-64.1	-69.987	-89.7217	-84.6354
-64	-69.7835	-91.1458	-84.2285
-63.9	-70.1904	-90.1286	-85.4492
-63.8	-69.7835	-91.5527	-85.0423
-63.7	-69.7835	-90.7389	-86.4665
-63.6	-69.987	-91.5527	-86.6699
-63.5	-71.6146	-91.3493	-85.6527
-63.4	-71.818	-88.9079	-85.4492
-63.3	-71.2077	-88.9079	-84.8389
-63.2	-71.0042	-89.1113	-84.6354
-63.1	-72.0215	-88.9079	-82.194
-63	-72.0215	-86.263	-83.0078
-62.9	-71.0042	-86.4665	-80.1595
-62.8	-72.8353	-86.8734	-81.5837
-62.7	-75.2767	-87.0768	-81.3802
-62.6	-74.2594	-86.4665	-81.1768
-62.5	-72.6318	-88.501	-82.6009
-62.4	-70.5973	-88.0941	-81.5837
-62.3	-72.6318	-90.5355	-81.3802
-62.2	-72.8353	-88.9079	-82.194
-62.1	-73.0387	-89.3148	-82.8044
-62	-71.6146	-87.6872	-81.1768
-61.9	-71.818	-86.8734	-80.7699
-61.8	-70.5973	-85.4492	-81.9906
-61.7	-71.0042	-86.263	-81.1768
-61.6	-70.8008	-85.6527	-81.3802
-61.5	-70.3939	-86.0596	-80.1595
-61.4	-71.6146	-85.8561	-82.8044
-61.3	-71.4111	-85.0423	-79.5492
-61.2	-70.5973	-85.0423	-80.7699
-61.1	-71.2077	-87.0768	-79.9561
-61	-70.3939	-85.2458	-82.194
-60.9	-68.3594	-84.2285	-82.3975
-60.8	-66.5283	-85.0423	-81.5837
-60.7	-68.1559	-85.2458	-78.3285
-60.6	-71.0042	-86.0596	-80.3629
-60.5	-69.987	-86.6699	-78.9388
-60.4	-67.9525	-85.4492	-79.5492
-60.3	-68.5628	-85.8561	-79.1423
-60.2	-69.1732	-86.4665	-76.7008
-60.1	-68.9697	-85.6527	-77.3112
-60	-67.9525	-86.263	-77.3112
-59.9	-69.1732	-85.8561	-76.4974
-59.8	-67.3421	-87.2803	-76.0905
-59.7	-66.3249	-84.432	-77.5147
-59.6	-67.749	-86.0596	-78.3285
-59.5	-65.1042	-84.8389	-76.2939
-59.4	-65.3076	-83.6182	-78.3285
-59.3	-65.3076	-85.2458	-77.1077
-59.2	-65.3076	-82.3975	-77.3112
-59.1	-67.3421	-83.4147	-78.5319
-59	-66.1214	-83.0078	-77.5147
-58.9	-65.918	-84.0251	-76.0905
-58.8	-65.5111	-82.6009	-76.0905
-58.7	-65.3076	-78.9388	-76.0905
-58.6	-63.2731	-81.1768	-76.2939
-58.5	-62.4593	-79.3457	-76.0905
-58.4	-64.9007	-79.5492	-76.4974
-58.3	-62.4593	-77.7181	-75.6836
-58.2	-62.8662	-79.3457	-74.6663
-58.1	-62.6628	-79.1423	-74.6663
-58	-64.0869	-79.3457	-74.2594
-57.9	-64.2904	-77.3112	-75.8871
-57.8	-62.4593	-76.9043	-76.0905
-57.7	-62.4593	-78.5319	-75.8871
-57.6	-60.4248	-78.5319	-73.8525
-57.5	-61.2386	-77.5147	-74.8698
-57.4	-60.0179	-78.125	-73.4456
-57.3	-60.6283	-79.5492	-72.0215
-57.2	-61.2386	-78.5319	-74.4629
-57.1	-60.6283	-78.7353	-74.056
-57	-61.4421	-77.5147	-73.8525
-56.9	-62.0524	-75.8871	-71.2077
-56.8	-60.0179	-75.0732	-70.5973
-56.7	-60.0179	-76.9043	-73.0387
-56.6	-56.5592	-77.9215	-73.8525
-56.5	-56.9661	-77.9215	-74.6663
-56.4	-55.9489	-77.3112	-72.4284
-56.3	-55.3385	-76.4974	-73.2422
-56.2	-55.1351	-77.5147	-71.4111
-56.1	-57.9834	-79.7526	-71.6146
-56	-58.3903	-75.8871	-71.0042
-55.9	-58.3903	-76.7008	-71.2077
-55.8	-58.3903	-77.3112	-68.9697
-55.7	-56.9661	-78.3285	-69.987
-55.6	-56.3558	-76.9043	-70.5973
-55.5	-56.3558	-75.4801	-69.7835
-55.4	-54.9316	-75.8871	-68.7663
-55.3	-56.7627	-74.6663	-67.749
-55.2	-54.5247	-73.6491	-68.9697
-55.1	-55.542	-75.2767	-69.3766
-55	-54.1178	-74.2594	-69.3766
-54.9	-54.3213	-74.2594	-68.3594
-54.8	-55.1351	-76.4974	-66.1214
-54.7	-55.542	-76.7008	-67.5456
-54.6	-56.3558	-74.6663	-68.1559
-54.5	-56.1523	-74.6663	-67.3421
-54.4	-57.373	-74.056	-67.5456
-54.3	-57.7799	-72.6318	-68.7663
-54.2	-56.7627	-74.2594	-67.749
-54.1	-55.9489	-74.056	-66.5283
-54	-55.542	-72.4284	-69.5801
-53.9	-55.542	-72.4284	-68.3594
-53.8	-52.6937	-71.6146	-67.5456
-53.7	-55.9489	-70.3939	-64.6973
-53.6	-57.373	-73.2422	-63.4766
-53.5	-56.3558	-72.8353	-65.918
-53.4	-56.1523	-72.2249	-63.8835
-53.3	-55.9489	-71.818	-64.9007
-53.2	-52.2868	-72.0215	-66.5283
-53.1	-53.1006	-70.3939	-66.3249
-53	-52.0833	-73.2422	-66.9352
-52.9	-50.8626	-70.8008	-66.1214
-52.8	-53.5075	-70.3939	-66.9352
-52.7	-53.304	-72.2249	-67.9525
-52.6	-53.304	-71.0042	-63.68
-52.5	-51.6764	-71.6146	-65.5111
-52.4	-54.3213	-72.4284	-66.7318
-52.3	-52.0833	-72.0215	-64.6973
-52.2	-51.6764	-72.2249	-65.5111
-52.1	-52.2868	-70.3939	-63.8835
-52	-52.8971	-71.2077	-63.2731
-51.9	-52.4902	-68.5628	-62.2559
-51.8	-53.5075	-71.0042	-65.5111
-51.7	-52.2868	-68.3594	-64.2904
-51.6	-53.1006	-67.749	-64.2904
-51.5	-52.0833	-68.7663	-63.8835
-51.4	-53.5075	-68.5628	-61.849
-51.3	-50.8626	-67.3421	-62.2559
-51.2	-52.2868	-67.3421	-62.2559
-51.1	-50.4557	-68.9697	-61.6455
-51	-49.8454	-68.9697	-62.0524
-50.9	-51.6764	-65.7145	-61.6455
-50.8	-52.2868	-65.7145	-60.6283
-50.7	-50.4557	-66.1214	-61.6455
-50.6	-51.8799	-65.7145	-62.6628
-50.5	-52.4902	-65.3076	-59.8145
-50.4	-52.4902	-67.1387	-61.849
-50.3	-49.8454	-65.1042	-61.2386
-50.2	-52.8971	-65.1042	-60.6283
-50.1	-50.6592	-67.1387	-58.3903
-50	-48.8281	-66.9352	-60.0179
-49.9	-50.4557	-64.6973	-60.0179
-49.8	-49.8454	-63.68	-58.7972
-49.7	-48.8281	-63.2731	-59.2041
-49.6	-49.235	-63.8835	-59.0007
-49.5	-48.8281	-63.8835	-57.5765
-49.4	-49.8454	-64.4938	-59.4076
-49.3	-50.4557	-65.1042	-61.0352
-49.2	-47.8109	-64.6973	-59.0007
-49.1	-48.8281	-64.0869	-57.9834
-49	-47.2005	-63.68	-58.7972
-48.9	-47.6074	-63.4766	-58.1868
-48.8	-48.4212	-62.8662	-57.9834
-48.7	-49.6419	-62.0524	-58.3903
-48.6	-47.404	-62.2559	-56.1523
-48.5	-46.9971	-62.4593	-56.5592
-48.4	-48.0143	-61.0352	-57.7799
-48.3	-46.9971	-62.0524	-55.542
-48.2	-48.4212	-62.0524	-55.9489
-48.1	-46.7936	-60.4248	-56.5592
-48	-48.4212	-62.4593	-57.7799
-47.9	-46.9971	-60.6283	-56.3558
-47.8	-46.5902	-60.2214	-56.7627
-47.7	-46.5902	-60.8317	-58.1868
-47.6	-45.166	-58.7972	-54.9316
-47.5	-44.3522	-59.4076	-56.7627
-47.4	-45.9798	-58.5938	-55.1351
-47.3	-45.166	-58.1868	-53.9144
-47.2	-43.7419	-58.3903	-54.5247
-47.1	-45.166	-60.2214	-53.9144
-47	-45.7764	-59.611	-53.7109
-46.9	-44.3522	-58.3903	-53.1006
-46.8	-44.1488	-60.8317	-54.9316
-46.7	-44.1488	-60.0179	-54.9316
-46.6	-44.7591	-59.4076	-54.9316
-46.5	-43.7419	-57.9834	-55.3385
-46.4	-43.5384	-61.0352	-53.7109
-46.3	-43.5384	-60.2214	-53.304
-46.2	-43.1315	-57.9834	-53.5075
-46.1	-42.5212	-57.7799	-52.8971
-46	-42.1143	-57.1696	-52.0833
-45.9	-41.5039	-55.9489	-50.8626
-45.8	-41.5039	-58.5938	-51.6764
-45.7	-40.2832	-59.4076	-52.4902
-45.6	-39.2659	-57.5765	-53.5075
-45.5	-40.0797	-58.5938	-52.0833
-45.4	-39.0625	-56.3558	-52.2868
-45.3	-40.0797	-56.1523	-52.4902
-45.2	-40.2832	-57.5765	-51.8799
-45.1	-39.2659	-56.5592	-52.0833
-45	-40.2832	-56.3558	-52.2868
-44.9	-41.097	-56.9661	-49.6419
-44.8	-39.4694	-56.1523	-48.4212
-44.7	-39.0625	-55.542	-51.473
-44.6	-40.0797	-56.3558	-51.0661
-44.5	-40.4866	-57.1696	-49.4385
-44.4	-38.6556	-56.9661	-51.0661
-44.3	-38.8591	-55.1351	-52.4902
-44.2	-39.2659	-54.3213	-50.4557
-44.1	-37.6384	-55.3385	-49.8454
-44	-40.2832	-55.1351	-49.4385
-43.9	-40.2832	-52.6937	-48.8281
-43.8	-38.8591	-52.8971	-49.0316
-43.7	-40.4866	-52.6937	-47.8109
-43.6	-39.8763	-52.4902	-48.2178
-43.5	-40.8935	-51.8799	-46.9971
-43.4	-39.2659	-51.0661	-46.7936
-43.3	-38.8591	-53.9144	-48.8281
-43.2	-37.8418	-52.6937	-48.0143
-43.1	-36.8245	-51.2695	-50.0488
-43	-38.8591	-51.2695	-47.6074
-42.9	-36.2142	-49.8454	-48.4212
-42.8	-36.6211	-50.6592	-50.2523
-42.7	-37.6384	-51.2695	-47.6074
-42.6	-37.4349	-51.6764	-46.9971
-42.5	-36.4176	-51.473	-48.0143
-42.4	-37.2315	-53.1006	-46.9971
-42.3	-37.028	-52.6937	-45.7764
-42.2	-37.2315	-50.8626	-46.9971
-42.1	-37.4349	-51.473	-45.9798
-42	-35.8073	-51.473	-46.1833
-41.9	-37.2315	-49.4385	-45.5729
-41.8	-36.4176	-50.4557	-47.404
-41.7	-36.0107	-48.2178	-47.2005
-41.6	-36.4176	-50.8626	-46.7936
-41.5	-36.6211	-49.235	-46.1833
-41.4	-37.6384	-51.0661	-45.3695
-41.3	-36.0107	-48.4212	-45.166
-41.2	-36.8245	-48.4212	-45.166
-41.1	-34.79	-48.2178	-45.7764
-41	-35.4004	-47.6074	-45.3695
-40.9	-34.5866	-47.8109	-43.1315
-40.8	-37.8418	-46.3867	-44.3522
-40.7	-34.79	-47.2005	-44.3522
-40.6	-33.9762	-47.2005	-44.7591
-40.5	-34.79	-44.7591	-42.9281
-40.4	-35.6038	-46.9971	-43.7419
-40.3	-34.5866	-44.9626	-43.1315
-40.2	-34.5866	-47.8109	-43.1315
-40.1	-35.4004	-48.0143	-43.335
-40	-35.1969	-43.9453	-42.3177
-39.9	-31.9417	-46.5902	-41.5039
-39.8	-31.9417	-46.1833	-40.8935
-39.7	-31.9417	-45.7764	-41.9108
-39.6	-33.1624	-44.9626	-41.3005
-39.5	-32.7555	-44.7591	-39.0625
-39.4	-31.1279	-44.5557	-39.0625
-39.3	-31.7383	-45.5729	-40.0797
-39.2	-30.721	-42.9281	-37.6384
-39.1	-31.1279	-44.3522	-39.2659
-39	-29.9072	-43.9453	-39.8763
-38.9	-31.7383	-44.3522	-39.8763
-38.8	-30.9245	-42.7246	-39.4694
-38.7	-31.3314	-41.9108	-39.8763
-38.6	-29.5003	-44.3522	-39.8763
-38.5	-28.89	-42.7246	-37.8418
-38.4	-28.4831	-40.6901	-38.8591
-38.3	-30.9245	-40.4866	-38.0453
-38.2	-29.5003	-40.4866	-38.4522
-38.1	-30.721	-40.8935	-39.8763
-38	-30.9245	-39.6728	-36.8245
-37.9	-31.1279	-41.097	-39.6728
-37.8	-27.8727	-41.3005	-40.0797
-37.7	-28.89	-40.0797	-39.6728
-37.6	-29.5003	-42.5212	-37.4349
-37.5	-28.6865	-41.3005	-39.6728
-37.4	-29.0934	-39.8763	-38.4522
-37.3	-29.9072	-40.6901	-36.2142
-37.2	-29.0934	-40.6901	-34.9935
-37.1	-28.2796	-39.4694	-36.2142
-37	-28.89	-39.4694	-37.4349
-36.9	-27.6693	-38.6556	-38.2487
-36.8	-29.5003	-39.0625	-36.0107
-36.7	-28.0762	-37.8418	-36.8245
-36.6	-28.0762	-39.0625	-34.79
-36.5	-27.2624	-38.6556	-35.4004
-36.4	-27.0589	-39.2659	-34.9935
-36.3	-28.2796	-38.4522	-36.8245
-36.2	-28.6865	-38.6556	-36.2142
-36.1	-28.2796	-39.8763	-35.1969
-36	-25.8382	-39.2659	-34.3831
-35.9	-26.4486	-38.6556	-34.1797
-35.8	-28.89	-38.2487	-35.6038
-35.7	-25.6348	-37.8418	-34.3831
-35.6	-26.8555	-39.0625	-34.1797
-35.5	-26.2451	-38.0453	-34.1797
-35.4	-27.0589	-38.6556	-33.3659
-35.3	-25.8382	-36.4176	-35.1969
-35.2	-26.652	-37.6384	-33.1624
-35.1	-26.0417	-36.4176	-33.1624
-35	-24.2106	-35.4004	-33.9762
-34.9	-25.8382	-34.9935	-34.1797
-34.8	-24.0072	-35.8073	-31.9417
-34.7	-25.4313	-35.1969	-31.7383
-34.6	-24.2106	-34.3831	-33.5693
-34.5	-26.0417	-34.79	-32.1452
-34.4	-25.6348	-34.9935	-31.9417
-34.3	-24.6175	-33.1624	-31.7383
-34.2	-25.2279	-34.3831	-31.5348
-34.1	-24.0072	-32.3486	-30.721
-34	-24.4141	-34.1797	-31.9417
-33.9	-24.821	-33.7728	-29.0934
-33.8	-24.4141	-33.3659	-30.1107
-33.7	-22.9899	-36.2142	-31.3314
-33.6	-23.1934	-33.1624	-30.721
-33.5	-23.8037	-35.8073	-28.89
-33.4	-23.3968	-33.1624	-29.5003
-33.3	-23.3968	-33.1624	-28.89
-33.2	-22.7865	-32.5521	-28.89
-33.1	-24.0072	-31.3314	-30.1107
-33	-22.3796	-32.1452	-29.7038
-32.9	-25.6348	-33.5693	-28.2796
-32.8	-24.2106	-33.3659	-29.5003
-32.7	-21.7692	-32.1452	-27.2624
-32.6	-21.9727	-31.3314	-28.89
-32.5	-22.1761	-32.5521	-27.6693
-32.4	-21.9727	-32.5521	-26.4486
-32.3	-22.583	-32.5521	-26.652
-32.2	-23.6003	-32.3486	-27.2624
-32.1	-22.3796	-30.9245	-27.6693
-32	-19.9382	-30.3141	-27.8727
-31.9	-21.3623	-28.4831	-25.8382
-31.8	-19.7347	-28.89	-27.2624
-31.7	-19.3278	-30.9245	-26.8555
-31.6	-20.3451	-29.7038	-26.4486
-31.5	-20.9554	-28.6865	-25.6348
-31.4	-21.1589	-31.9417	-25.4313
-31.3	-18.3105	-30.3141	-25.4313
-31.2	-17.7002	-29.7038	-26.652
-31.1	-18.1071	-29.0934	-26.0417
-31	-20.5485	-27.0589	-26.8555
-30.9	-20.3451	-25.6348	-24.821
-30.8	-18.1071	-25.6348	-25.2279
-30.7	-20.3451	-25.8382	-24.6175
-30.6	-19.5312	-25.8382	-24.6175
-30.5	-19.9382	-28.0762	-24.0072
-30.4	-19.5312	-26.4486	-24.6175
-30.3	-17.9036	-27.2624	-24.6175
-30.2	-19.9382	-25.0244	-23.8037
-30.1	-18.7174	-25.8382	-22.9899
-30	-19.1243	-27.0589	-23.1934
-29.9	-19.3278	-25.2279	-25.2279
-29.8	-17.0898	-25.4313	-22.9899
-29.7	-17.4967	-24.2106	-23.1934
-29.6	-16.6829	-24.4141	-23.8037
-29.5	-17.2933	-25.0244	-22.9899
-29.4	-16.6829	-26.2451	-22.1761
-29.3	-15.2588	-24.4141	-21.9727
-29.2	-15.6657	-24.821	-21.1589
-29.1	-18.514	-26.2451	-22.1761
-29	-15.4622	-23.6003	-21.7692
-28.9	-16.276	-26.2451	-21.1589
-28.8	-15.8691	-25.2279	-21.7692
-28.7	-17.0898	-23.1934	-20.5485
-28.6	-15.0553	-22.583	-20.9554
-28.5	-16.4795	-21.3623	-21.1589
-28.4	-15.6657	-21.9727	-22.1761
-28.3	-15.4622	-22.1761	-19.9382
-28.2	-15.4622	-20.5485	-21.1589
-28.1	-16.6829	-22.3796	-20.3451
-28	-14.0381	-22.7865	-19.7347
-27.9	-16.276	-22.1761	-20.1416
-27.8	-15.6657	-22.1761	-21.1589
-27.7	-14.8519	-21.3623	-19.5312
-27.6	-15.2588	-21.5658	-18.9209
-27.5	-15.4622	-19.9382	-19.9382
-27.4	-14.6484	-19.9382	-19.5312
-27.3	-13.6312	-19.3278	-17.4967
-27.2	-15.2588	-18.9209	-18.7174
-27.1	-14.445	-18.514	-19.5312
-27	-15.0553	-20.752	-19.5312
-26.9	-13.2243	-19.1243	-19.3278
-26.8	-13.2243	-18.9209	-19.3278
-26.7	-13.4277	-20.9554	-17.0898
-26.6	-15.2588	-20.3451	-18.3105
-26.5	-14.8519	-17.7002	-17.7002
-26.4	-14.6484	-17.9036	-17.4967
-26.3	-13.2243	-19.9382	-15.8691
-26.2	-13.0208	-18.3105	-16.276
-26.1	-12.207	-18.3105	-16.276
-26	-12.4105	-17.4967	-15.0553
-25.9	-13.8346	-19.1243	-14.2415
-25.8	-12.4105	-18.9209	-14.6484
-25.7	-11.3932	-19.5312	-14.445
-25.6	-12.8174	-17.2933	-15.4622
-25.5	-12.207	-16.8864	-13.4277
-25.4	-11.8001	-17.0898	-14.6484
-25.3	-12.207	-16.276	-14.445
-25.2	-10.9863	-15.0553	-13.6312
-25.1	-10.7829	-16.276	-15.0553
-25	-11.3932	-15.4622	-12.6139
-24.9	-12.207	-14.2415	-13.8346
-24.8	-10.376	-13.4277	-12.6139
-24.7	-9.56217	-13.4277	-12.0036
-24.6	-9.96908	-12.6139	-13.6312
-24.5	-10.376	-12.6139	-13.0208
-24.4	-11.3932	-12.6139	-13.4277
-24.3	-9.56217	-13.4277	-14.2415
-24.2	-9.76562	-13.0208	-12.6139
-24.1	-10.9863	-13.8346	-14.0381
-24	-8.74837	-12.6139	-10.5794
-23.9	-10.1725	-11.3932	-12.207
-23.8	-10.376	-12.8174	-12.207
-23.7	-8.95182	-12.8174	-11.1898
-23.6	-9.35872	-11.3932	-10.7829
-23.5	-11.8001	-12.0036	-10.1725
-23.4	-10.9863	-11.8001	-11.3932
-23.3	-8.95182	-13.6312	-10.7829
-23.2	-7.52767	-13.0208	-10.9863
-23.1	-9.96908	-12.207	-11.5967
-23	-7.52767	-10.9863	-10.1725
-22.9	-7.93457	-11.5967	-11.1898
-22.8	-8.34147	-12.8174	-8.95182
-22.7	-7.93457	-10.5794	-9.56217
-22.6	-8.74837	-10.376	-7.93457
-22.5	-9.15527	-9.96908	-10.1725
-22.4	-7.93457	-9.35872	-9.15527
-22.3	-9.15527	-7.73112	-8.74837
-22.2	-8.54492	-8.54492	-10.1725
-22.1	-7.12077	-8.54492	-8.74837
-22	-7.52767	-9.76562	-10.5794
-21.9	-5.90006	-9.35872	-10.1725
-21.8	-6.91732	-8.34147	-8.74837
-21.7	-6.91732	-9.56217	-8.74837
-21.6	-7.12077	-8.95182	-8.34147
-21.5	-7.52767	-6.30697	-8.54492
-21.4	-8.54492	-5.69662	-7.12077
-21.3	-8.34147	-6.30697	-7.12077
-21.2	-6.91732	-5.49316	-9.35872
-21.1	-6.91732	-6.10352	-7.73112
-21	-6.71387	-5.49316	-7.52767
-20.9	-6.71387	-5.49316	-6.51042
-20.8	-5.08626	-4.88281	-5.28971
-20.7	-6.91732	-5.69662	-5.69662
-20.6	-5.69662	-5.69662	-7.32422
-20.5	-4.67936	-3.45866	-4.88281
-20.4	-4.47591	-4.88281	-4.06901
-20.3	-4.67936	-4.67936	-6.10352
-20.2	-6.30697	-5.28971	-5.49316
-20.1	-6.10352	-2.84831	-4.27246
-20	-5.90006	-4.67936	-4.47591
-19.9	-3.66211	-2.84831	-5.90006
-19.8	-3.25521	-3.25521	-3.86556
-19.7	-4.06901	-2.0345	-3.45866
-19.6	-2.23796	-4.47591	-5.28971
-19.5	-3.86556	-3.66211	-4.06901
-19.4	-2.23796	-5.49316	-3.25521
-19.3	-3.25521	-3.05176	-1.83106
-19.2	-2.44141	-2.23796	-2.64486
-19.1	-5.69662	-2.84831	-2.64486
-19	-2.23796	-1.01725	-2.84831
-18.9	-3.66211	-2.0345	-2.0345
-18.8	-3.05176	-2.84831	-2.44141
-18.7	-3.25521	-0.406901	-2.64486
-18.6	-3.05176	-1.6276	-2.23796
-18.5	-2.84831	-0.203451	-0.813802
-18.4	-2.64486	-0.203451	0
-18.3	-1.01725	-0.813802	-0.813802
-18.2	-0.610352	-1.42415	0.203451
-18.1	-2.44141	0.610352	-1.6276
-18	-1.2207	1.42415	-1.01725
-17.9	-3.66211	1.42415	-0.406901
-17.8	-1.42415	2.64486	-0.813802
-17.7	-1.2207	2.44141	-1.01725
-17.6	-1.01725	1.42415	-0.406901
-17.5	-0.406901	3.25521	0.610352
-17.4	-0.406901	3.45866	2.0345
-17.3	-0.203451	3.05176	1.01725
-17.2	-1.01725	2.84831	2.44141
-17.1	1.6276	3.86556	1.01725
-17	-1.42415	2.44141	0
-16.9	-0.406901	2.64486	2.44141
-16.8	-1.01725	2.23796	0.406901
-16.7	-0.813802	4.67936	3.25521
-16.6	-1.6276	3.86556	1.6276
-16.5	-0.203451	5.08626	1.42415
-16.4	1.42415	4.47591	1.42415
-16.3	0.406901	2.84831	4.67936
-16.2	2.0345	4.67936	2.0345
-16.1	2.0345	4.47591	4.27246
-16	2.23796	1.2207	4.47591
-15.9	2.0345	4.27246	4.88281
-15.8	2.23796	4.88281	4.06901
-15.7	2.44141	4.67936	3.86556
-15.6	-0.203451	6.30697	4.88281
-15.5	1.01725	5.69662	5.69662
-15.4	1.01725	6.30697	4.27246
-15.3	2.44141	7.52767	4.67936
-15.2	3.45866	6.10352	4.88281
-15.1	3.45866	6.51042	5.69662
-15	3.05176	8.34147	6.51042
-14.9	2.23796	8.34147	6.30697
-14.8	3.05176	6.71387	8.34147
-14.7	1.42415	8.54492	8.13802
-14.6	1.42415	8.34147	6.51042
-14.5	3.25521	9.15527	6.30697
-14.4	2.84831	7.93457	5.49316
-14.3	3.25521	11.1898	4.88281
-14.2	4.27246	9.76562	7.32422
-14.1	5.08626	9.15527	8.54492
-14	1.6276	10.1725	7.32422
-13.9	5.08626	8.74837	7.73112
-13.8	4.67936	8.74837	9.15527
-13.7	2.23796	9.35872	8.34147
-13.6	5.28971	8.74837	9.35872
-13.5	6.10352	9.76562	9.15527
-13.4	5.28971	10.5794	10.5794
-13.3	5.28971	11.5967	10.5794
-13.2	4.27246	11.8001	9.76562
-13.1	5.49316	11.3932	10.7829
-13	5.08626	12.4105	11.3932
-12.9	4.47591	13.6312	12.0036
-12.8	4.27246	12.0036	10.9863
-12.7	4.88281	12.0036	13.0208
-12.6	4.88281	10.1725	12.207
-12.5	5.49316	12.8174	11.5967
-12.4	7.12077	12.8174	10.5794
-12.3	6.10352	12.4105	13.6312
-12.2	3.66211	12.207	13.0208
-12.1	5.90006	14.8519	10.9863
-12	8.13802	14.0381	13.4277
-11.9	5.90006	13.2243	13.2243
-11.8	7.12077	13.8346	13.0208
-11.7	8.13802	14.6484	13.2243
-11.6	9.35872	14.0381	12.6139
-11.5	7.93457	15.6657	14.0381
-11.4	7.52767	14.8519	14.2415
-11.3	8.95182	15.0553	12.8174
-11.2	7.73112	14.6484	16.8864
-11.1	7.93457	15.6657	14.8519
-11	7.52767	16.8864	15.8691
-10.9	7.32422	16.276	13.4277
-10.8	8.34147	17.9036	15.6657
-10.7	7.52767	19.1243	16.4795
-10.6	7.73112	17.9036	15.8691
-10.5	9.56217	16.8864	18.3105
-10.4	8.95182	18.3105	16.6829
-10.3	8.95182	18.3105	14.8519
-10.2	8.74837	18.3105	15.8691
-10.1	7.93457	16.276	19.3278
-10	9.76562	19.1243	16.4795
-9.9	10.5794	19.1243	17.9036
-9.8	10.376	18.7174	20.1416
-9.7	9.35872	17.9036	19.1243
-9.6	8.95182	19.1243	17.0898
-9.5	9.15527	19.5312	17.9036
-9.4	11.1898	19.5312	19.9382
-9.3	10.5794	20.1416	18.7174
-9.2	11.3932	20.3451	19.3278
-9.1	8.54492	21.3623	20.9554
-9	11.5967	19.3278	19.3278
-8.9	10.7829	20.9554	18.7174
-8.8	12.207	20.9554	20.5485
-8.7	11.3932	20.9554	19.5312
-8.6	11.1898	21.9727	19.5312
-8.5	12.207	22.9899	20.5485
-8.4	12.4105	22.1761	19.7347
-8.3	12.0036	23.8037	21.7692
-8.2	12.0036	23.6003	21.3623
-8.1	12.8174	25.2279	21.9727
-8	10.9863	23.8037	22.1761
-7.9	13.6312	22.9899	21.5658
-7.8	12.4105	24.2106	20.3451
-7.7	12.8174	24.6175	21.1589
-7.6	12.6139	25.0244	21.5658
-7.5	11.8001	23.3968	22.9899
-7.4	14.0381	25.0244	21.7692
-7.3	12.8174	25.4313	23.8037
-7.2	13.0208	25.8382	25.2279
-7.1	12.0036	24.821	22.583
-7	12.6139	26.652	25.4313
-6.9	13.4277	25.4313	25.6348
-6.8	13.0208	27.4658	24.4141
-6.7	14.0381	26.8555	24.2106
-6.6	14.8519	27.4658	24.821
-6.5	14.8519	27.0589	24.6175
-6.4	16.6829	28.2796	25.6348
-6.3	14.0381	27.0589	25.2279
-6.2	14.8519	26.652	25.8382
-6.1	16.4795	29.0934	25.6348
-6	16.4795	26.8555	27.6693
-5.9	14.8519	28.4831	27.4658
-5.8	15.2588	29.2969	26.2451
-5.7	16.276	27.6693	26.4486
-5.6	15.6657	28.89	26.8555
-5.5	16.6829	29.0934	27.6693
-5.4	16.4795	29.7038	28.0762
-5.3	16.4795	29.7038	26.0417
-5.2	15.6657	30.3141	27.0589
-5.1	19.1243	30.5176	28.6865
-5	15.8691	29.2969	28.4831
-4.9	15.8691	31.1279	28.2796
-4.8	17.0898	31.1279	29.5003
-4.7	18.7174	30.9245	30.1107
-4.6	17.2933	33.3659	27.8727
-4.5	18.1071	31.1279	29.2969
-4.4	17.0898	30.721	28.4831
-4.3	16.276	31.5348	28.4831
-4.2	17.2933	33.3659	30.721
-4.1	16.8864	33.7728	29.9072
-4	16.4795	32.7555	30.3141
-3.9	17.0898	33.5693	30.721
-3.8	18.514	32.3486	30.5176
-3.7	18.514	33.3659	30.721
-3.6	17.0898	35.1969	31.5348
-3.5	17.7002	34.1797	30.9245
-3.4	17.0898	34.9935	32.959
-3.3	17.9036	35.1969	31.7383
-3.2	19.9382	34.1797	32.959
-3.1	18.3105	36.4176	33.1624
-3	19.1243	34.79	32.3486
-2.9	19.1243	34.1797	34.1797
-2.8	18.514	34.5866	32.1452
-2.7	20.1416	36.8245	32.5521
-2.6	19.7347	35.6038	34.5866
-2.5	19.5312	34.5866	33.7728
-2.4	21.7692	36.2142	33.7728
-2.3	20.1416	36.0107	35.4004
-2.2	21.1589	37.6384	34.79
-2.1	20.9554	37.028	34.1797
-2	20.1416	38.2487	35.8073
-1.9	21.9727	38.2487	36.2142
-1.8	20.1416	39.2659	35.4004
-1.7	21.1589	38.0453	34.9935
-1.6	22.3796	38.6556	35.1969
-1.5	22.583	38.6556	36.6211
-1.4	21.3623	39.4694	36.0107
-1.3	21.3623	40.4866	36.8245
-1.2	22.3796	39.0625	36.4176
-1.1	21.9727	42.1143	36.8245
-1	22.1761	41.9108	36.8245
-0.900002	23.6003	41.097	36.0107
-0.799999	21.9727	39.8763	37.4349
-0.700001	20.9554	41.097	38.4522
-0.599998	23.8037	42.1143	38.4522
-0.5	23.6003	42.1143	37.8418
-0.400002	22.7865	40.2832	40.2832
-0.299999	23.8037	40.4866	38.2487
-0.200001	22.9899	42.5212	39.6728
-0.099998	21.9727	41.9108	40.0797
0	23.8037	40.6901	39.4694
0.099998	22.9899	42.5212	39.4694
0.200001	25.4313	42.7246	40.2832
0.299999	24.2106	43.1315	40.4866
0.400002	22.9899	43.335	39.8763
0.5	23.8037	44.3522	39.4694
0.599998	24.2106	42.5212	40.2832
0.700001	23.3968	44.5557	40.8935
0.799999	24.0072	44.9626	43.335
0.900002	25.4313	43.1315	41.3005
1	25.0244	45.5729	41.3005
1.1	22.9899	45.3695	42.5212
1.2	25.0244	43.1315	43.335
1.3	26.2451	45.9798	42.7246
1.4	26.0417	46.3867	42.7246
1.5	25.8382	48.0143	43.5384
1.6	26.652	46.5902	44.3522
1.7	26.0417	45.7764	42.7246
1.8	27.0589	45.7764	43.5384
1.9	25.4313	47.404	43.1315
2	27.0589	47.6074	42.9281
2.1	25.6348	47.6074	45.3695
2.2	26.4486	46.3867	43.5384
2.3	27.0589	48.2178	45.166
2.4	27.2624	49.6419	46.7936
2.5	28.0762	48.6247	44.9626
2.6	26.0417	48.8281	44.7591
2.7	27.0589	49.6419	46.7936
2.8	27.2624	49.0316	46.9971
2.9	26.8555	50.4557	47.2005
3	27.4658	48.4212	46.5902
3.1	29.7038	50.8626	47.404
3.2	27.2624	52.0833	46.1833
3.3	26.652	51.473	48.8281
3.4	28.0762	52.0833	47.2005
3.5	29.0934	52.2868	47.8109
3.6	28.2796	52.6937	47.8109
3.7	28.0762	50.2523	50.2523
3.8	29.2969	50.8626	48.8281
3.9	28.2796	52.2868	49.6419
4	29.2969	52.0833	50.2523
4.1	30.5176	52.8971	49.8454
4.2	28.4831	54.3213	50.4557
4.3	30.1107	52.2868	49.0316
4.4	31.1279	52.4902	49.6419
4.5	31.1279	55.3385	50.8626
4.6	32.3486	53.7109	51.6764
4.7	30.721	53.7109	51.2695
4.8	31.9417	54.1178	50.4557
4.9	30.9245	55.3385	53.304
5	31.7383	54.7282	51.8799
5.1	31.1279	53.9144	52.4902
5.2	30.721	55.1351	52.0833
5.3	30.3141	55.7454	53.304
5.4	32.1452	56.9661	52.0833
5.5	29.7038	56.3558	52.6937
5.6	32.1452	55.9489	53.304
5.7	33.1624	56.7627	52.2868
5.8	30.9245	59.8145	55.9489
5.9	32.1452	57.1696	52.4902
6	31.1279	59.4076	55.1351
6.1	32.959	59.8145	54.9316
6.2	32.3486	60.8317	56.3558
6.3	32.959	57.7799	55.3385
6.4	31.5348	58.1868	55.7454
6.5	31.5348	58.3903	56.9661
6.6	31.7383	59.4076	57.1696
6.7	32.7555	60.6283	56.7627
6.8	33.9762	59.611	56.9661
6.9	33.3659	61.4421	56.3558
7	32.1452	63.8835	56.1523
7.1	34.5866	60.2214	59.4076
7.2	34.3831	61.849	57.7799
7.3	33.5693	61.2386	60.0179
7.4	32.959	64.0869	59.2041
7.5	35.4004	62.0524	59.4076
7.6	36.0107	61.6455	58.5938
7.7	34.9935	60.2214	59.8145
7.8	36.0107	62.4593	57.9834
7.9	35.4004	62.8662	58.5938
8	34.79	63.8835	60.6283
8.1	36.0107	64.2904	60.6283
8.2	35.8073	64.6973	59.611
8.3	36.0107	64.2904	59.2041
8.4	34.9935	65.1042	59.611
8.5	36.2142	63.4766	59.8145
8.6	34.3831	65.5111	60.6283
8.7	36.4176	65.5111	61.4421
8.8	33.9762	66.3249	61.849
8.9	36.0107	64.6973	62.4593
9	35.6038	66.3249	62.8662
9.1	36.2142	66.1214	61.2386
9.2	36.0107	67.9525	62.0524
9.3	36.8245	68.3594	62.8662
9.4	38.8591	67.749	61.6455
9.5	37.028	67.749	63.68
9.6	36.0107	69.7835	63.68
9.7	38.8591	67.3421	64.4938
9.8	37.2315	68.1559	64.4938
9.9	36.8245	67.749	65.1042
10	37.8418	69.5801	65.7145
10.1	38.6556	69.1732	64.2904
10.2	39.0625	70.5973	63.8835
10.3	39.6728	67.9525	65.3076
10.4	37.6384	70.5973	66.5283
10.5	38.8591	70.8008	66.7318
10.6	39.0625	69.3766	66.7318
10.7	38.4522	70.3939	67.3421
10.8	39.0625	71.2077	67.5456
10.9	39.6728	70.1904	68.3594
11	39.2659	70.5973	67.3421
11.1	38.6556	71.4111	67.1387
11.2	40.0797	70.8008	68.3594
11.3	40.6901	71.818	68.3594
11.4	39.2659	73.8525	69.987
11.5	40.2832	72.2249	69.3766
11.6	42.1143	72.6318	69.3766
11.7	41.097	74.6663	70.1904
11.8	40.4866	74.2594	70.8008
11.9	41.3005	75.4801	70.5973
12	41.7074	74.2594	70.8008
12.1	40.6901	74.6663	70.8008
12.2	40.2832	74.4629	70.1904
12.3	41.3005	77.3112	70.5973
12.4	40.4866	75.4801	71.818
12.5	41.9108	74.6663	71.4111
12.6	41.3005	77.7181	73.0387
12.7	40.2832	76.9043	72.8353
12.8	40.4866	76.0905	73.6491
12.9	41.5039	78.9388	73.8525
13	42.1143	78.125	74.4629
13.1	43.5384	77.9215	73.4456
13.2	42.7246	77.9215	73.8525
13.3	42.3177	77.9215	74.8698
13.4	41.3005	77.1077	74.8698
13.5	42.5212	77.1077	74.2594
13.6	41.097	77.9215	73.2422
13.7	42.9281	78.9388	77.1077
13.8	44.1488	78.7353	75.0732
13.9	42.9281	79.3457	76.0905
14	42.7246	78.5319	76.7008
14.1	44.5557	78.9388	77.5147
14.2	45.166	79.7526	77.5147
14.3	42.7246	79.9561	76.0905
14.4	43.335	78.3285	75.0732
14.5	44.3522	81.5837	76.9043
14.6	44.1488	80.5664	76.7008
14.7	44.1488	78.9388	77.5147
14.8	44.9626	80.9733	76.4974
14.9	44.5557	81.7871	77.1077
15	45.3695	79.3457	78.5319
15.1	46.3867	81.3802	77.1077
15.2	45.7764	82.8044	78.7353
15.3	46.1833	83.0078	79.5492
15.4	44.5557	83.6182	79.5492
15.5	46.7936	83.8216	80.3629
15.6	45.166	83.8216	79.9561
15.7	44.9626	85.2458	79.1423
15.8	44.7591	84.432	80.7699
15.9	44.7591	84.0251	80.1595
16	48.2178	84.432	79.5492
16.1	46.9971	86.0596	80.3629
16.2	46.5902	83.6182	82.3975
16.3	45.7764	85.6527	80.9733
16.4	45.7764	85.6527	81.9906
16.5	46.7936	87.6872	81.1768
16.6	46.7936	87.4837	83.6182
16.7	45.7764	88.9079	80.7699
16.8	44.9626	87.0768	81.3802
16.9	48.0143	88.0941	81.1768
17	47.6074	86.263	81.1768
17.1	48.4212	88.2975	85.0423
17.2	48.4212	87.6872	84.6354
17.3	49.6419	86.8734	84.2285
17.4	49.0316	88.7044	84.6354
17.5	49.235	87.4837	85.0423
17.6	49.4385	88.2975	84.0251
17.7	50.2523	89.9251	84.2285
17.8	49.8454	90.5355	84.2285
17.9	48.8281	88.7044	85.4492
18	49.0316	90.7389	85.8561
18.1	48.4212	88.501	86.4665
18.2	50.2523	90.332	86.0596
18.3	49.6419	89.7217	86.263
18.4	50.4557	91.3493	86.8734
18.5	50.4557	91.1458	87.0768
18.6	51.0661	93.9941	88.0941
18.7	50.4557	93.5872	87.6872
18.8	49.6419	93.9941	86.263
18.9	51.0661	95.0114	87.2803
19	50.8626	95.0114	88.2975
19.1	51.0661	95.0114	88.0941
19.2	52.2868	95.8252	89.5182
19.3	52.4902	94.401	88.9079
19.4	53.5075	95.8252	88.9079
19.5	53.5075	92.7734	88.2975
19.6	53.5075	94.1976	90.7389
19.7	53.5075	95.2148	88.7044
19.8	52.8971	93.3838	89.1113
19.9	52.6937	95.4183	90.5355
20	53.304	96.8424	91.9596
20.1	53.7109	95.0114	91.5527
20.2	53.304	96.8424	89.7217
20.3	51.6764	93.5872	91.3493
20.4	55.1351	96.639	90.5355
20.5	53.1006	95.4183	92.57
20.6	53.1006	97.2494	91.9596
20.7	52.6937	96.4356	92.9769
20.8	53.7109	96.8424	93.1803
20.9	55.1351	96.8424	92.3665
21	52.8971	97.4528	92.3665
21.1	52.6937	98.0631	94.401
21.2	54.1178	100.301	94.6045
21.3	55.3385	99.6908	95.0114
21.4	53.9144	100.912	95.2148
21.5	54.7282	99.8942	94.808
21.6	55.1351	99.8942	96.0286
21.7	55.9489	101.318	95.2148
21.8	55.1351	99.6908	96.639
21.9	55.3385	101.318	94.1976
22	54.7282	99.8942	94.401
22.1	55.3385	102.336	95.4183
22.2	55.1351	102.539	95.6217
22.3	56.1523	102.336	94.808
22.4	53.5075	103.76	95.0114
22.5	56.9661	103.149	97.0459
22.6	57.1696	103.76	98.0631
22.7	57.7799	104.574	96.2321
22.8	56.9661	103.963	97.0459
22.9	55.9489	103.76	97.4528
23	57.9834	104.777	99.0804
23.1	55.542	104.37	98.2666
23.2	56.1523	103.353	96.2321
23.3	56.7627	106.608	98.8769
23.4	57.373	105.591	98.6735
23.5	59.8145	106.405	97.8597
23.6	57.5765	106.405	101.522
23.7	59.2041	104.37	102.539
23.8	57.9834	105.184	102.946
23.9	60.0179	106.608	101.725
24	59.8145	105.184	103.556
24.1	61.0352	105.387	102.743
24.2	57.1696	106.201	103.149
24.3	57.373	105.998	103.149
24.4	59.8145	104.37	100.505
24.5	60.8317	109.049	103.963
24.6	57.5765	108.846	101.929
24.7	60.8317	105.591	104.574
24.8	61.0352	109.253	102.946
24.9	62.6628	110.474	103.76
25	59.4076	109.049	105.184
25.1	61.0352	110.067	104.981
25.2	60.2214	110.677	106.201
25.3	60.0179	109.863	103.963
25.4	60.4248	111.898	105.794
25.5	59.4076	111.491	104.981
25.6	59.8145	110.677	106.811
25.7	61.849	111.084	107.218
25.8	60.2214	114.95	106.201
25.9	60.4248	113.729	109.456
26	62.6628	114.543	107.218
26.1	64.4938	113.322	108.439
26.2	62.6628	114.746	108.236
26.3	62.2559	114.339	109.66
26.4	62.8662	113.932	108.236
26.5	60.6283	113.932	109.253
26.6	61.2386	113.118	110.474
26.7	63.2731	114.543	110.067
26.8	61.849	114.95	109.456
26.9	63.4766	114.746	109.66
27	63.2731	115.763	111.898
27.1	63.2731	117.391	110.27
27.2	64.0869	117.391	110.88
27.3	64.0869	116.984	111.898
27.4	64.0869	117.594	113.118
27.5	64.0869	117.594	112.101
27.6	64.6973	115.967	113.322
27.7	64.6973	117.391	111.694
27.8	65.1042	118.001	114.136
27.9	65.5111	119.019	115.56
28	65.7145	118.612	113.525
28.1	65.1042	119.222	113.322
28.2	64.9007	119.629	114.543
28.3	66.7318	121.257	113.729
28.4	63.68	121.46	114.543
28.5	66.5283	120.239	113.932
28.6	65.7145	121.663	114.136
28.7	62.0524	120.239	116.17
28.8	64.9007	121.46	115.763
28.9	66.1214	121.867	116.374
29	63.8835	122.884	115.967
29.1	64.0869	121.663	116.781
29.2	66.5283	122.07	116.374
29.3	67.5456	121.46	117.188
29.4	66.1214	122.274	117.188
29.5	66.7318	121.867	116.984
29.6	66.3249	125.122	116.984
29.7	65.7145	121.053	117.391
29.8	66.3249	125.326	119.019
29.9	65.1042	126.75	119.425
30	66.3249	125.326	119.832
30.1	67.3421	124.512	119.629
30.2	66.9352	127.157	118.612
30.3	66.3249	125.326	120.239
30.4	69.5801	126.343	119.425
30.5	68.1559	127.36	121.053
30.6	68.5628	125.732	121.46
30.7	67.1387	126.75	120.036
30.8	66.5283	125.529	121.867
30.9	67.749	126.343	122.274
31	66.5283	126.343	123.698
31.1	67.9525	127.36	122.477
31.2	68.5628	128.784	122.274
31.3	66.9352	126.75	123.291
31.4	69.1732	130.208	124.512
31.5	69.7835	128.581	122.477
31.6	67.749	127.36	123.698
31.7	68.1559	128.784	123.495
31.8	68.3594	128.581	124.919
31.9	66.9352	128.784	124.105
32	68.9697	130.005	124.715
32.1	67.3421	131.836	125.122
32.2	67.749	131.226	126.139
32.3	68.7663	131.836	125.936
32.4	69.1732	131.429	125.936
32.5	68.3594	132.243	126.343
32.6	69.987	132.65	127.97
32.7	71.6146	133.26	126.953
32.8	71.6146	133.667	127.36
32.9	70.1904	133.87	126.75
33	70.1904	134.277	127.157
33.1	72.8353	135.091	127.36
33.2	71.818	131.836	128.784
33.3	72.6318	134.277	129.801
33.4	71.818	134.888	131.429
33.5	68.7663	135.295	131.836
33.6	71.4111	135.905	130.819
33.7	73.8525	133.87	130.005
33.8	72.4284	134.684	130.412
33.9	73.6491	135.905	131.632
34	73.6491	136.312	132.446
34.1	74.056	135.702	130.005
34.2	74.056	136.922	131.022
34.3	74.2594	136.922	131.022
34.4	73.8525	136.515	130.208
34.5	74.6663	135.905	131.226
34.6	73.2422	137.126	133.057
34.7	74.056	138.55	134.481
34.8	73.8525	136.922	134.277
34.9	74.8698	137.126	134.277
35	73.8525	136.515	134.888
35.1	74.4629	138.753	134.074
35.2	75.0732	139.974	134.481
35.3	73.8525	140.991	135.091
35.4	75.2767	140.788	135.702
35.5	76.7008	142.212	137.126
35.6	76.2939	140.991	135.905
35.7	75.6836	140.381	135.295
35.8	75.8871	141.805	137.126
35.9	76.2939	143.229	137.329
36	76.4974	142.415	138.753
36.1	76.4974	143.026	139.364
36.2	77.1077	143.433	137.736
36.3	76.2939	142.415	138.957
36.4	76.2939	145.264	138.957
36.5	75.8871	144.246	139.567
36.6	75.4801	144.043	138.55
36.7	76.2939	144.043	137.329
36.8	76.0905	146.077	138.55
36.9	76.2939	143.839	139.77
37	77.7181	145.874	140.584
37.1	76.2939	145.671	141.602
37.2	76.4974	145.06	141.805
37.3	76.2939	147.705	145.467
37.4	75.6836	148.722	143.636
37.5	75.0732	147.298	143.026
37.6	76.2939	147.909	142.619
37.7	77.9215	148.926	143.636
37.8	76.7008	146.891	142.212
37.9	76.7008	147.298	142.008
38	77.1077	149.943	141.805
38.1	77.5147	147.502	145.264
38.2	79.3457	148.722	143.026
38.3	77.9215	149.74	144.043
38.4	76.7008	149.943	146.688
38.5	78.5319	150.147	145.874
38.6	78.5319	151.774	146.484
38.7	79.5492	152.384	147.705
38.8	79.1423	151.774	146.281
38.9	78.7353	155.029	146.891
39	79.1423	152.588	145.467
39.1	77.5147	154.215	145.467
39.2	79.1423	154.215	147.909
39.3	79.3457	155.64	147.909
39.4	79.9561	153.605	147.502
39.5	80.1595	153.809	147.298
39.6	78.3285	154.012	149.943
39.7	76.0905	153.605	152.384
39.8	76.9043	154.419	150.35
39.9	79.3457	156.453	150.553
40	78.7353	157.878	150.757
40.1	79.9561	156.86	151.571
40.2	80.9733	157.674	151.571
40.3	82.3975	155.64	151.164
40.4	80.7699	155.436	150.757
40.5	81.3802	157.064	152.588
40.6	81.3802	156.86	151.774
40.7	81.3802	156.657	152.588
40.8	79.7526	157.064	152.384
40.9	81.7871	158.081	152.384
41	82.8044	158.691	153.809
41.1	83.6182	159.098	153.605
41.2	83.2113	159.302	153.809
41.3	82.8044	159.505	152.588
41.4	82.8044	161.947	152.791
41.5	84.6354	160.523	155.233
41.6	82.3975	160.726	153.809
41.7	83.4147	160.319	157.064
41.8	82.6009	161.133	156.25
41.9	81.1768	161.336	155.64
42	81.9906	160.929	155.436
42.1	84.0251	164.591	155.64
42.2	82.3975	163.778	156.453
42.3	81.7871	164.591	157.064
42.4	83.6182	164.185	158.691
42.5	82.3975	162.964	158.488
42.6	85.0423	165.405	156.86
42.7	85.2458	165.405	160.319
42.8	83.4147	166.016	159.912
42.9	83.4147	164.591	160.116
43	84.2285	165.202	161.336
43.1	84.2285	165.812	162.76
43.2	84.8389	164.591	160.523
43.3	85.4492	168.457	161.133
43.4	86.4665	167.44	162.964
43.5	87.0768	168.05	163.167
43.6	86.4665	168.254	162.76
43.7	87.8906	167.643	159.912
43.8	87.2803	167.643	161.947
43.9	87.4837	169.474	164.185
44	86.6699	168.457	164.185
44.1	85.6527	167.033	162.353
44.2	85.4492	169.474	164.185
44.3	87.2803	168.05	164.388
44.4	85.0423	170.085	163.371
44.5	84.0251	169.474	164.591
44.6	88.2975	170.695	164.998
44.7	86.6699	170.492	166.219
44.8	86.263	171.305	166.626
44.9	85.8561	172.323	166.219
45	84.6354	172.526	165.609
45.1	83.8216	172.119	166.016
45.2	85.0423	174.56	167.236
45.3	86.8734	173.34	166.219
45.4	85.4492	172.73	167.643
45.5	84.8389	173.34	167.643
45.6	87.2803	176.188	168.05
45.7	84.8389	174.56	166.423
45.8	87.4837	175.171	168.457
45.9	86.4665	175.578	170.085
46	86.6699	176.595	170.492
46.1	88.2975	177.409	170.288
46.2	89.5182	174.764	170.288
46.3	86.4665	175.578	169.067
46.4	87.8906	176.595	169.678
46.5	88.9079	176.392	169.881
46.6	88.501	177.612	169.881
46.7	88.9079	179.647	171.712
46.8	91.5527	178.833	171.102
46.9	91.5527	180.664	168.254
47	89.7217	178.223	172.323
47.1	89.1113	179.24	173.95
47.2	88.7044	179.24	172.526
47.3	89.5182	181.885	173.95
47.4	91.9596	180.868	173.95
47.5	91.1458	180.664	173.543
47.6	91.7562	181.681	174.968
47.7	91.7562	181.885	174.357
47.8	92.9769	182.495	174.357
47.9	92.57	182.088	174.154
48	93.1803	184.733	173.34
48.1	92.9769	183.309	174.764
48.2	93.3838	183.106	175.781
48.3	96.0286	184.326	175.781
48.4	95.0114	184.733	174.154
48.5	94.6045	182.699	176.595
48.6	93.1803	185.75	177.205
48.7	94.1976	183.716	178.426
48.8	95.2148	183.309	175.374
48.9	93.9941	184.123	175.781
49	92.9769	185.343	177.612
49.1	94.401	185.75	176.188
49.2	93.9941	186.157	178.833
49.3	94.808	187.174	179.036
49.4	93.5872	186.361	178.223
49.5	93.3838	186.768	178.63
49.6	92.9769	188.599	182.495
49.7	93.5872	186.564	182.088
49.8	90.9424	186.564	182.902
49.9	91.5527	186.971	182.902
50	93.7907	186.564	182.902
50.1	93.1803	185.75	181.681
50.2	92.9769	189.616	180.257
50.3	91.7562	189.412	180.664
50.4	90.9424	188.802	181.478
50.5	93.1803	190.43	182.495
50.6	95.4183	191.447	186.564
50.7	94.6045	190.837	183.309
50.8	95.4183	189.209	185.547
50.9	94.1976	191.65	183.716
51	95.8252	192.871	183.106
51.1	96.0286	192.464	183.309
51.2	95.4183	192.261	185.14
51.3	97.6562	192.057	183.919
51.4	98.0631	193.278	183.309
51.5	97.2494	194.702	186.768
51.6	95.4183	193.888	185.14
51.7	95.8252	193.278	185.547
51.8	96.639	196.737	186.361
51.9	98.0631	195.719	186.157
52	97.4528	195.312	187.785
52.1	96.8424	195.719	187.378
52.2	97.4528	194.499	188.599
52.3	96.4356	196.533	187.378
52.4	98.8769	196.737	190.226
52.5	98.0631	199.585	190.023
52.6	96.4356	198.568	188.599
52.7	97.4528	198.568	191.244
52.8	99.2839	201.416	192.464
52.9	99.8942	199.381	191.244
53	98.0631	200.399	191.854
53.1	100.301	199.381	192.464
53.2	99.6908	197.957	192.871
53.3	100.912	200.195	194.092
53.4	101.318	198.771	193.888
53.5	99.0804	197.754	193.075
53.6	100.301	199.178	195.109
53.7	99.0804	198.568	193.278
53.8	101.725	197.347	194.295
53.9	101.725	199.381	196.33
54	102.336	201.619	196.737
54.1	103.963	201.009	195.516
54.2	102.336	200.602	196.533
54.3	102.946	200.399	197.55
54.4	102.539	202.026	197.754
54.5	104.777	201.823	196.126
54.6	101.725	201.619	198.161
54.7	100.708	202.637	199.381
54.8	101.318	200.195	198.771
54.9	102.132	203.857	200.602
55	104.981	203.451	198.771
55.1	103.556	203.654	197.347
55.2	104.981	205.282	199.992
55.3	105.794	206.299	199.788
55.4	106.405	206.502	199.992
55.5	104.777	206.706	200.806
55.6	106.608	206.502	198.161
55.7	106.608	208.333	200.602
55.8	105.387	209.757	201.009
55.9	105.591	208.74	201.416
56	104.574	208.13	202.637
56.1	105.184	208.537	200.806
56.2	104.981	208.13	199.788
56.3	106.811	207.519	199.992
56.4	104.981	209.961	201.213
56.5	104.37	212.199	202.84
56.6	106.405	213.013	199.992
56.7	105.387	209.351	200.806
56.8	106.405	210.164	201.213
56.9	108.643	211.995	203.857
57	106.405	212.402	202.026
57.1	107.015	212.809	205.078
57.2	107.422	211.182	205.485
57.3	107.218	214.64	207.723
57.4	108.643	215.047	207.519
57.5	107.422	213.013	207.316
57.6	107.625	212.809	206.909
57.7	107.015	214.437	205.689
57.8	107.625	216.471	207.113
57.9	107.422	214.233	209.147
58	106.405	215.861	208.537
58.1	107.015	216.878	206.299
58.2	108.439	216.878	207.926
58.3	107.015	219.32	209.147
58.4	106.811	219.116	206.299
58.5	108.032	219.523	207.723
58.6	108.846	219.523	208.74
58.7	108.236	220.947	211.792
58.8	107.015	219.93	208.333
58.9	108.846	218.913	210.775
59	111.084	221.151	209.961
59.1	110.27	221.151	209.147
59.2	109.456	221.151	211.182
59.3	109.253	217.895	213.42
59.4	109.66	223.185	214.03
59.5	110.27	222.371	212.809
59.6	108.236	222.371	215.251
59.7	107.829	223.999	214.437
59.8	108.439	221.558	213.42
59.9	107.829	223.796	215.454
60	108.439	225.016	215.861
60.1	108.439	222.575	216.268
60.2	110.677	224.406	216.268
60.3	108.032	226.237	216.065
60.4	109.66	223.796	217.489
60.5	108.032	225.22	218.302
60.6	109.863	225.423	218.099
60.7	109.456	225.22	218.099
60.8	110.27	225.016	219.93
60.9	109.863	227.254	217.895
61	111.694	225.83	220.337
61.1	110.677	225.627	220.133
61.2	111.491	229.289	219.727
61.3	110.677	229.289	219.32
61.4	112.101	230.306	220.54
61.5	112.508	229.492	219.93
61.6	111.694	230.713	217.692
61.7	111.898	231.12	221.558
61.8	110.677	231.12	221.151
61.9	111.694	231.527	221.558
62	112.305	230.916	220.54
62.1	111.287	231.12	221.354
62.2	112.101	229.492	221.151
62.3	113.932	230.916	221.964
62.4	113.322	231.73	224.609
62.5	112.712	232.544	224.202
62.6	112.915	232.34	225.22
62.7	112.508	234.375	226.44
62.8	113.118	234.985	226.44
62.9	113.525	232.747	227.865
63	114.543	232.544	224.609
63.1	113.729	232.544	225.83
63.2	114.543	232.951	225.83
63.3	113.729	232.747	226.644
63.4	114.543	234.782	228.068
63.5	115.967	234.985	228.272
63.6	114.136	235.799	231.12
63.7	116.984	235.799	229.085
63.8	116.577	237.427	229.696
63.9	118.001	238.037	230.713
64	117.391	236.41	228.678
64.1	119.629	236.613	229.289
64.2	119.425	235.596	229.492
64.3	118.205	235.799	227.661
64.4	119.425	233.765	230.713
64.5	119.629	234.782	229.696
64.6	119.425	236.816	230.713
64.7	119.832	236.003	230.306
64.8	121.257	238.037	229.085
64.9	121.257	239.054	231.12
65	120.239	238.444	230.306
65.1	119.425	239.665	230.102
65.2	120.443	239.665	230.102
65.3	121.46	238.851	233.154
65.4	121.663	239.665	231.934
65.5	122.477	241.089	232.544
65.6	122.681	241.699	232.747
65.7	124.105	241.292	232.544
65.8	121.46	240.275	233.154
65.9	123.291	241.089	232.137
66	124.308	242.513	233.765
66.1	125.529	244.954	234.375
66.2	125.732	246.582	236.41
66.3	127.36	244.548	232.951
66.4	127.97	244.548	235.596
66.5	126.546	245.565	237.223
66.6	128.784	244.344	237.834
66.7	127.157	245.361	236.816
66.8	126.75	244.344	238.444
66.9	127.564	245.565	237.834
67	128.174	244.141	237.223
67.1	127.157	246.989	238.241
67.2	127.97	248.413	239.665
67.3	128.377	248.413	240.072
67.4	129.598	248.82	239.461
67.5	127.767	247.803	239.868
67.6	129.191	249.023	240.682
67.7	130.412	249.023	241.292
67.8	129.191	248.82	240.072
67.9	129.598	250.448	239.868
68	128.377	251.058	241.699
68.1	129.191	250.041	244.548
68.2	130.005	249.43	241.903
68.3	129.598	250.448	244.141
68.4	128.988	252.685	242.31
68.5	130.819	249.634	242.513
68.6	128.174	251.465	243.53
68.7	127.36	253.093	244.751
68.8	128.174	253.093	243.123
68.9	125.936	253.906	245.158
69	125.326	255.127	245.158
69.1	125.326	253.906	245.768
69.2	125.936	255.534	244.954
69.3	126.139	252.685	246.989
69.4	127.36	251.872	248.617
69.5	130.819	254.923	246.582
69.6	131.022	251.872	245.565
69.7	131.022	253.906	249.43
69.8	131.429	252.279	246.175
[truncated: 102 more rows]

## Sheet: Figure 2c
Figure 2c: Grouped data show that GDPβS diminished PE-induced current.
	PE-induced whole-cell current was normalized to basally CBX-sensitive current (%).
	GTP	GDPβS
Cell 1	432	0
Cell 2	279	8
Cell 3	114	7
Cell 4	69	2.6
Cell 5	89	7.3
Cell 6	82.4	0

## Sheet: Figure 2d
Figure 2d: Effect of PE on whole cell mPanx1 currents in fibroblasts from Gαq/11 double knockout mice (Fq11) transfected with α1D-AR and mPanx1 alone.
	Representative time series
	Time (min)	Current at +80 mV (pA)	Treatment
	0.08	281.138	none
	0.17	271.131	none
	0.25	267.88	none
	0.33	262.091	none
	0.58	261.597	none
	0.67	256.221	none
	0.75	260	none
	0.83	255.002	none
	0.92	256.54	PE
	1	250.972	PE
	1.08	254.77	PE
	1.17	242.525	PE
	1.25	252.763	PE
	1.33	256.257	PE
	1.42	258.09	PE
	1.5	260.148	PE
	1.58	261.005	PE
	1.67	262.976	PE
	1.75	270.802	PE
	1.83	260.685	PE
	1.92	262.145	PE
	2	266.296	PE
	2.08	266.349	PE
	2.17	264.348	PE
	2.25	265.499	PE
	2.33	264.061	PE
	2.42	277.448	PE
	2.5	275.015	PE
	2.58	270.166	PE
	2.67	271.804	PE
	2.75	273.061	PE
	2.83	274.018	PE
	2.92	265.603	PE
	3	264.773	PE
	3.08	270.601	PE
	3.17	270.542	PE
	3.25	265.46	PE
	3.33	268.452	PE
	3.42	256.442	PE
	3.5	263.724	PE
	3.58	262.753	PE
	3.67	256.458	PE
	3.75	256.646	PE
	3.83	260.644	PE
	3.92	258.566	PE
	4	255.493	PE
	4.08	266.775	PE
	4.17	275.158	PE
	4.25	277.075	PE
	4.33	275.665	PE
	4.42	283.331	PE
	4.5	279.394	PE
	4.58	272.545	PE
	4.67	278.445	PE
	4.75	283.818	PE
	4.83	273.597	PE
	4.92	274.079	CBX
	5	265.632	CBX
	5.08	267.48	CBX
	5.17	266.456	CBX
	5.25	265.578	CBX
	5.33	267.514	CBX
	5.42	259.557	CBX
	5.5	260.32	CBX
	5.58	254.422	CBX
	5.67	256.4	CBX
	5.75	243.072	CBX
	5.83	237.665	CBX
	5.92	245.342	CBX
	6	240.491	CBX
	6.08	243.134	CBX
	6.17	240.714	CBX
	6.25	243.146	CBX
	6.33	243.195	CBX
	6.42	243.282	CBX
	6.5	247.058	CBX
	6.58	235.207	CBX
	6.67	242.674	CBX
	6.75	239.969	CBX
	6.83	241.393	CBX
	6.92	243.661	CBX
	7	252.193	CBX
	7.08	249.509	CBX
	7.17	246.351	CBX
	7.25	236.453	CBX
	7.33	237.814	CBX
	7.42	240.551	CBX
	7.5	238.428	CBX
	7.58	234.337	CBX
	7.67	235.105	CBX
	7.75	235.557	CBX
	7.83	229.039	CBX
	7.92	229.597	CBX
	8	217.923	CBX
	8.08	215.324	CBX
	8.17	217.614	CBX
	8.25	210.127	CBX
	8.33	217.98	CBX
	8.42	208.39	CBX
	8.5	205.914	CBX
	8.58	203.739	CBX
	8.67	202.428	CBX
	8.75	193.944	CBX
	8.83	194.324	CBX
	8.92	190.555	CBX
	9	196.617	CBX
	9.08	195.827	CBX
	9.17	195.353	CBX
	9.25	187.032	CBX
	9.33	177.286	CBX
	9.42	175.316	CBX
	9.5	169.286	CBX
	9.58	167.423	CBX
	9.67	160.572	CBX
	9.75	161.459	CBX
	9.83	158.912	CBX
	9.92	157.268	CBX
	10	149.181	CBX
	10.08	140.409	CBX
	10.17	145.383	CBX
	10.25	142.318	CBX
	10.33	143.807	CBX
	10.42	141.936	CBX
	10.5	141.915	CBX
	10.58	137.907	CBX
	10.67	128.409	CBX
	10.75	128.792	CBX
	10.83	121.077	CBX
	10.92	127.024	CBX
	11	127.6	CBX
	11.08	125.917	CBX
	11.17	125.455	CBX
	11.25	122.018	CBX
	11.33	116.914	CBX
	11.42	114.14	CBX
	11.5	111.557	CBX
	11.58	109.236	CBX
	11.67	109.909	CBX
	11.75	110.787	CBX
	11.83	111.356	CBX
	11.92	112.326	CBX
	12	106.972	CBX
	12.08	110.51	CBX
	12.17	102.841	CBX
	12.25	100.088	CBX
	12.33	101.075	CBX
	12.42	98.9332	CBX
	12.5	96.3215	CBX
	12.58	98.7122	CBX
	12.67	92.9624	CBX
	12.75	94.0083	CBX
	12.83	91.0825	CBX
	12.92	89.5992	CBX
	13	86.0237	CBX
	13.08	87.6125	CBX
	13.17	86.7722	CBX

## Sheet: Figure 2e
Figure 2e: Effect of PE on whole cell mPanx1 currents in fibroblasts from Gαq/11 double knockout mice (Fq11) co-transfected with α1D-AR, mPanx1, and wild type Gαq.
	Time series (left)					Current-Voltage (I-V) plot (right)
	Time (min)	Current at +80 mV (pA)	Treatment			Em (mV)	Ctrl (pA)	PE (pA)	CBX (pA)
	0.08	135.962	none			-129.899994	-26.092529	-119.628906	-51.116943
	0.17	142.279	none			-129.8	-26.7029	-118.408	-51.7273
	0.25	129.399	none			-129.7	-26.2451	-117.798	-52.0325
	0.33	139.77	none			-129.6	-27.6184	-113.983	-51.7273
	0.42	144.623	none			-129.5	-25.9399	-116.73	-51.2695
	0.5	144.484	none			-129.4	-25.7873	-117.188	-50.8118
	0.58	150.371	PE			-129.3	-25.6348	-115.967	-52.1851
	0.67	152.972	PE			-129.2	-24.8718	-118.866	-51.2695
	0.75	159.103	PE			-129.1	-26.0925	-115.967	-51.5747
	0.83	174.394	PE			-129	-25.6348	-115.509	-49.5911
	0.92	199.535	PE			-128.9	-25.9399	-114.288	-51.1169
	1	198.58	PE			-128.8	-26.2451	-114.899	-50.8118
	1.08	191.338	PE			-128.7	-26.0925	-111.389	-49.2859
	1.17	216.218	PE			-128.6	-24.8718	-113.678	-48.0652
	1.25	234.621	PE			-128.5	-24.5666	-117.34	-50.0488
	1.33	240.329	PE			-128.4	-26.2451	-114.899	-48.523
	1.42	246.562	PE			-128.3	-25.9399	-116.272	-50.0488
	1.5	252.179	PE			-128.2	-24.1089	-112.305	-49.1333
	1.58	270.621	PE			-128.1	-26.2451	-115.814	-49.5911
	1.67	285.154	PE			-128	-25.177	-113.373	-49.8962
	1.75	290.086	PE			-127.9	-24.8718	-111.542	-48.0652
	1.83	302.816	PE			-127.8	-23.3459	-111.847	-49.4385
	1.92	327.687	PE			-127.7	-23.4985	-114.746	-47.1497
	2	332.64	PE			-127.6	-23.3459	-113.983	-50.5066
	2.08	343.724	PE			-127.5	-22.7356	-115.204	-48.0652
	2.17	362.02	PE			-127.4	-23.8037	-111.694	-48.6755
	2.25	370.651	PE			-127.3	-24.1089	-111.847	-48.3704
	2.33	382.008	PE			-127.2	-24.4141	-111.999	-47.76
	2.42	395.858	PE			-127.1	-23.3459	-113.525	-48.6755
	2.5	416.092	PE			-127	-22.7356	-111.084	-47.3023
	2.58	421.899	PE			-126.9	-21.5149	-111.237	-49.4385
	2.67	420.94	PE			-126.8	-24.2615	-112.305	-49.5911
	2.75	422.286	PE			-126.7	-23.6511	-113.983	-47.9126
	2.83	421.057	PE			-126.6	-21.8201	-111.999	-48.0652
	2.92	441.916	PE			-126.5	-22.1252	-111.694	-48.9807
	3	436.053	PE			-126.4	-23.8037	-111.389	-48.9807
	3.08	424.271	PE			-126.3	-22.8882	-111.237	-47.6074
	3.17	427.282	PE			-126.2	-22.2778	-112.61	-48.2178
	3.25	433.704	PE			-126.1	-23.3459	-109.863	-47.1497
	3.33	430.784	PE			-126	-24.2615	-109.558	-45.4712
	3.42	424.954	PE			-125.9	-23.6511	-108.948	-47.1497
	3.5	428.261	PE			-125.8	-22.1252	-110.474	-47.4548
	3.58	433.299	PE			-125.7	-22.8882	-110.474	-45.166
	3.67	433.237	PE			-125.6	-23.6511	-109.1	-45.0134
	3.75	425.131	PE			-125.5	-24.1089	-108.643	-45.3186
	3.83	414.987	PE			-125.4	-22.583	-109.406	-45.6238
	3.92	429.113	PE			-125.3	-23.4985	-110.016	-44.7082
	4	430.233	PE			-125.2	-21.9727	-109.406	-45.6238
	4.08	421.399	PE			-125.1	-21.8201	-109.711	-45.166
	4.17	430.968	PE			-125	-22.1252	-107.727	-47.3023
	4.25	448.018	PE			-124.9	-21.3623	-110.626	-43.4875
	4.33	455.84	PE			-124.8	-22.1252	-111.694	-47.4548
	4.42	456.139	PE			-124.7	-19.5312	-109.253	-46.5393
	4.5	446.874	PE			-124.6	-20.752	-109.1	-47.1497
	4.58	447.973	PE			-124.5	-22.4304	-107.117	-47.3023
	4.67	448.319	PE			-124.4	-23.0408	-109.711	-46.8445
	4.75	439.236	PE			-124.3	-22.1252	-110.321	-44.5557
	4.83	446.137	PE			-124.2	-21.6675	-108.185	-43.7927
	4.92	455.482	PE			-124.1	-19.989	-107.727	-45.6238
	5	455.304	PE			-124	-21.9727	-108.643	-47.4548
	5.08	456.057	PE			-123.9	-24.1089	-108.795	-47.9126
	5.17	456.057	CBX			-123.8	-22.4304	-111.084	-46.0815
	5.25	457.479	CBX			-123.7	-21.5149	-109.406	-44.8608
	5.33	464.218	CBX			-123.6	-21.8201	-107.422	-43.4875
	5.42	461.895	CBX			-123.5	-21.8201	-107.727	-46.5393
	5.5	466.877	CBX			-123.4	-19.5312	-111.999	-46.5393
	5.58	465.89	CBX			-123.3	-20.5994	-109.1	-47.1497
	5.67	476.31	CBX			-123.2	-23.1934	-106.811	-45.4712
	5.75	479.581	CBX			-123.1	-21.9727	-108.337	-46.3867
	5.83	473.599	CBX			-123	-22.583	-106.201	-44.7082
	5.92	476.54	CBX			-122.9	-23.8037	-108.185	-45.7764
	6	486.497	CBX			-122.8	-23.0408	-108.49	-46.6919
	6.08	497.444	CBX			-122.7	-21.9727	-106.811	-47.76
	6.17	513.948	CBX			-122.6	-20.4468	-107.88	-45.7764
	6.25	526.356	CBX			-122.5	-22.7356	-108.185	-46.6919
	6.33	534.538	CBX			-122.4	-21.9727	-108.795	-47.1497
	6.42	530.924	CBX			-122.3	-22.583	-109.1	-45.0134
	6.5	535.871	CBX			-122.2	-20.9045	-107.117	-47.3023
	6.58	524.819	CBX			-122.1	-19.989	-107.88	-45.7764
	6.67	527.181	CBX			-122	-21.5149	-107.88	-47.4548
	6.75	526.572	CBX			-121.9	-21.5149	-106.811	-45.7764
	6.83	513.997	CBX			-121.8	-20.752	-106.354	-44.7082
	6.92	509.998	CBX			-121.7	-21.5149	-106.964	-45.7764
	7	508.972	CBX			-121.6	-21.0571	-107.88	-47.1497
	7.08	496.886	CBX			-121.5	-22.1252	-108.948	-45.0134
	7.17	480.861	CBX			-121.4	-20.2942	-107.422	-45.166
	7.25	449.564	CBX			-121.3	-19.2261	-107.575	-46.0815
	7.33	441.127	CBX			-121.2	-21.0571	-107.88	-44.2505
	7.42	427.366	CBX			-121.1	-21.2097	-107.117	-46.8445
	7.5	410.677	CBX			-121	-21.0571	-106.049	-44.7082
	7.58	418.155	CBX			-120.9	-21.9727	-104.065	-44.0979
	7.67	396.503	CBX			-120.8	-21.5149	-106.201	-44.0979
	7.75	399.427	CBX			-120.7	-20.752	-106.354	-45.7764
	7.83	385.748	CBX			-120.6	-20.2942	-107.269	-45.3186
	7.92	393.837	CBX			-120.5	-21.2097	-104.675	-45.6238
	8	386.386	CBX			-120.4	-20.4468	-105.896	-46.3867
	8.08	370.477	CBX			-120.3	-20.752	-106.659	-47.3023
	8.17	360.781	CBX			-120.2	-20.9045	-106.811	-44.4031
	8.25	362.237	CBX			-120.1	-21.6675	-106.354	-43.7927
	8.33	336.641	CBX			-120	-20.9045	-104.981	-50.8118
	8.42	330.152	CBX			-119.9	-21.0571	-103.607	-46.6919
	8.5	334.555	CBX			-119.8	-19.8364	-103.76	-48.2178
	8.58	327.521	CBX			-119.7	-21.0571	-104.218	-48.3704
	8.67	312.997	CBX			-119.6	-20.5994	-105.133	-46.3867
	8.75	310.283	CBX			-119.5	-21.0571	-105.133	-48.523
	8.83	301.808	CBX			-119.4	-20.1416	-104.523	-45.7764
	8.92	298.043	CBX			-119.3	-20.2942	-103.455	-43.335
	9	306.23	CBX			-119.2	-20.5994	-102.844	-42.4194
	9.08	297.164	CBX			-119.1	-19.2261	-105.133	-41.0461
	9.17	305.591	CBX			-119	-19.2261	-103.149	-43.1824
	9.25	303.85	CBX			-118.9	-21.0571	-102.844	-44.7082
	9.33	286.702	CBX			-118.8	-22.1252	-104.218	-45.7764
	9.42	276.865	CBX			-118.7	-21.0571	-102.997	-44.7082
	9.5	273.45	CBX			-118.6	-20.9045	-102.386	-43.335
	9.58	263.615	CBX			-118.5	-20.752	-101.624	-42.7246
	9.67	248.175	CBX			-118.4	-20.752	-104.065	-43.0298
	9.75	255.88	CBX			-118.3	-21.5149	-103.455	-43.7927
	9.83	262.014	CBX			-118.2	-19.8364	-102.386	-41.9617
	9.92	248.584	CBX			-118.1	-21.6675	-101.776	-44.8608
	10	248.567	CBX			-118	-19.8364	-103.912	-45.166
	10.08	235.188	CBX			-117.9	-20.5994	-102.997	-45.3186
	10.17	230.013	CBX			-117.8	-18.9209	-102.539	-45.0134
	10.25	229.281	CBX			-117.7	-21.6675	-101.471	-46.5393
	10.33	245.952	CBX			-117.6	-20.5994	-100.098	-44.7082
	10.42	230.153	CBX			-117.5	-19.5312	-101.929	-43.7927
	10.5	222.01	CBX			-117.4	-20.1416	-101.776	-44.7082
	10.58	217.373	CBX			-117.3	-20.4468	-103.302	-45.0134
	10.67	206.389	CBX			-117.2	-19.8364	-102.081	-45.6238
	10.75	205.467	CBX			-117.1	-19.0735	-101.929	-47.1497
	10.83	196.618	CBX			-117	-19.6838	-100.861	-45.7764
	10.92	200.252	CBX			-116.9	-20.2942	-101.929	-46.9971
	11	180.52	CBX			-116.8	-18.7683	-100.555	-42.4194
	11.08	186.74	CBX			-116.7	-20.5994	-99.3347	-41.3513
	11.17	191.45	CBX			-116.6	-19.0735	-100.708	-41.1987
	11.25	182.285	CBX			-116.5	-19.8364	-102.539	-45.166
	11.33	175.486	CBX			-116.4	-20.752	-101.776	-45.6238
	11.42	183.015	CBX			-116.3	-20.5994	-101.318	-44.5557
	11.5	175.719	CBX			-116.2	-18.9209	-99.7925	-42.1143
	11.58	174.456	CBX			-116.1	-20.5994	-102.234	-44.0979
	11.67	178.102	CBX			-116	-18.7683	-102.386	-46.2341
	11.75	177.047	CBX			-115.9	-19.6838	-101.471	-44.8608
	11.83	172.835	CBX			-115.8	-19.8364	-99.3347	-45.166
	11.92	161.59	CBX			-115.7	-19.2261	-98.8769	-45.7764
	12	159.062	CBX			-115.6	-18.158	-99.7925	-48.2178
	12.08	165.263	CBX			-115.5	-19.0735	-99.4873	-48.523
	12.17	161.963	CBX			-115.4	-20.2942	-100.25	-49.5911
	12.25	158.995	CBX			-115.3	-19.0735	-100.098	-48.8281
	12.33	162.86	CBX			-115.2	-18.4631	-97.3511	-49.7437
	12.42	162.269	CBX			-115.1	-17.7002	-98.5718	-47.9126
	12.5	163.121	CBX			-115	-19.8364	-100.708	-46.9971
	12.58	163.36	CBX			-114.9	-18.158	-98.8769	-49.8962
	12.67	156.448	CBX			-114.8	-18.7683	-97.9614	-45.6238
	12.75	152.06	CBX			-114.7	-18.158	-100.861	-46.3867
	12.83	150.678	CBX			-114.6	-18.9209	-100.098	-44.4031
	12.92	141.599	CBX			-114.5	-16.7847	-99.1821	-43.6401
	13	140.897	CBX			-114.4	-16.9373	-97.1985	-43.6401
	13.08	144.665	CBX			-114.3	-16.6321	-99.0295	-45.166
	13.17	148.912	CBX			-114.2	-17.7002	-97.5037	-47.3023
	13.25	144.964	CBX			-114.1	-17.7002	-98.7244	-47.4548
	13.33	143.429	CBX			-114	-19.989	-98.8769	-45.929
	13.42	144.484	CBX			-113.9	-17.5476	-99.6399	-41.3513
	13.5	145.542	CBX			-113.8	-19.989	-97.9614	-43.9453
	13.58	142.39	CBX			-113.7	-18.4631	-98.8769	-46.8445
	13.67	142.309	CBX			-113.6	-19.6838	-99.0295	-45.3186
	13.75	136.262	CBX			-113.5	-17.0898	-97.6562	-40.8935
	13.83	126.639	CBX			-113.4	-18.3105	-100.403	-43.9453
	13.92	122.112	CBX			-113.3	-20.2942	-97.6562	-43.9453
	14	119.376	CBX			-113.2	-20.2942	-98.5718	-42.8772
	14.08	110.369	CBX			-113.1	-18.3105	-97.9614	-44.4031
	14.17	111.288	CBX			-113	-18.7683	-97.8088	-43.6401
	14.25	112.227	CBX			-112.9	-20.2942	-98.8769	-44.8608
	14.33	104.404	CBX			-112.8	-19.2261	-98.7244	-45.929
	14.42	108.457	CBX			-112.7	-17.7002	-97.5037	-44.5557
	14.5	116.068	CBX			-112.6	-19.0735	-97.0459	-44.7082
	14.58	103.258	CBX			-112.5	-18.3105	-98.8769	-43.7927
	14.67	100.783	CBX			-112.4	-20.1416	-97.6562	-44.5557
	14.75	93.6438	CBX			-112.3	-17.0898	-98.5718	-46.2341
	14.83	85.6106	CBX			-112.2	-19.2261	-95.2148	-43.335
	14.92	95.1775	CBX			-112.1	-17.0898	-96.8933	-45.6238
	15	97.1075	CBX			-112	-17.5476	-96.7407	-44.0979
	15.08	86.9457	CBX			-111.9	-16.4795	-96.8933	-42.8772
	15.17	80.5888	CBX			-111.8	-18.4631	-97.9614	-45.7764
	15.25	78.3245	CBX			-111.7	-19.3787	-95.9778	-46.6919
	15.33	82.4896	CBX			-111.6	-18.0054	-97.0459	-45.3186
	15.42	81.4609	CBX			-111.5	-17.2424	-96.8933	-44.2505
	15.5	84.5873	CBX			-111.4	-18.4631	-95.6726	-47.76
	15.58	81.1341	CBX			-111.3	-18.158	-96.4356	-46.3867
	15.67	74.2224	CBX			-111.2	-18.158	-97.1985	-45.929
	15.75	72.2858	CBX			-111.1	-17.395	-94.9097	-45.3186
	15.83	71.1474	CBX			-111	-18.7683	-94.4519	-46.3867
	15.92	70.999	CBX			-110.9	-18.4631	-95.52	-45.7764
	16	68.9135	CBX			-110.8	-18.9209	-93.2312	-44.2505
	16.08	71.009	CBX			-110.7	-16.3269	-95.9778	-44.2505
	16.17	69.3844	CBX			-110.6	-18.3105	-95.52	-46.8445
	16.25	66.6055	CBX			-110.5	-18.6157	-96.5881	-43.7927
	16.33	65.647	CBX			-110.4	-18.158	-97.0459	-43.9453
	16.42	70.6427	CBX			-110.3	-17.0898	-96.5881	-44.7082
						-110.2	-18.4631	-95.9778	-45.6238
						-110.1	-18.158	-96.1304	-45.0134
						-110	-17.5476	-94.1467	-47.6074
						-109.9	-18.0054	-93.9941	-46.2341
						-109.8	-17.7002	-93.2312	-45.929
						-109.7	-17.5476	-93.0786	-47.9126
						-109.6	-17.8528	-93.9941	-46.6919
						-109.5	-18.6157	-93.9941	-44.7082
						-109.4	-18.7683	-93.0786	-43.9453
						-109.3	-19.3787	-92.926	-46.3867
						-109.2	-17.5476	-91.8579	-46.5393
						-109.1	-18.3105	-94.1467	-50.5066
						-109	-18.6157	-92.3157	-50.354
						-108.9	-18.6157	-92.4683	-47.9126
						-108.8	-18.7683	-92.7734	-46.9971
						-108.7	-17.2424	-92.926	-45.7764
						-108.6	-19.2261	-91.5527	-44.8608
						-108.5	-17.8528	-92.6209	-46.6919
						-108.4	-16.4795	-92.926	-45.6238
						-108.3	-15.7165	-92.926	-42.7246
						-108.2	-15.1062	-94.7571	-43.6401
						-108.1	-16.6321	-92.7734	-42.4194
						-108	-15.564	-92.7734	-43.6401
						-107.9	-16.1743	-91.4001	-45.3186
						-107.8	-17.7002	-94.9097	-44.7082
						-107.7	-16.6321	-93.0786	-46.3867
						-107.6	-17.2424	-92.926	-45.3186
						-107.5	-16.1743	-90.7898	-42.7246
						-107.4	-17.2424	-91.4001	-43.4875
						-107.3	-17.2424	-92.6209	-45.6238
						-107.2	-18.0054	-91.2476	-42.1143
						-107.1	-16.0217	-90.7898	-43.9453
						-107	-15.8691	-92.7734	-44.7082
						-106.9	-16.6321	-92.926	-41.3513
						-106.8	-16.3269	-91.7053	-42.2668
						-106.7	-16.1743	-93.2312	-41.5039
						-106.6	-16.0217	-89.8743	-41.0461
						-106.5	-18.158	-90.1794	-39.6728
						-106.4	-16.0217	-92.6209	-39.978
						-106.3	-15.564	-92.3157	-41.8091
						-106.2	-16.6321	-90.4846	-41.8091
						-106.1	-15.8691	-90.0269	-41.0461
						-106	-15.564	-89.1113	-43.7927
						-105.9	-17.2424	-91.4001	-41.1987
						-105.8	-17.5476	-91.2476	-41.6565
						-105.7	-15.564	-89.8743	-42.1143
						-105.6	-15.7165	-90.332	-43.1824
						-105.5	-14.0381	-88.8062	-41.9617
						-105.4	-17.8528	-90.332	-42.2668
						-105.3	-18.0054	-90.1794	-42.4194
						-105.2	-16.3269	-89.2639	-41.5039
						-105.1	-17.8528	-88.8062	-39.6728
						-105	-17.0898	-90.332	-41.8091
						-104.9	-17.0898	-89.4165	-45.0134
						-104.8	-16.1743	-87.4329	-43.0298
						-104.7	-16.7847	-86.2122	-43.335
						-104.6	-16.9373	-91.4001	-44.2505
						-104.5	-15.564	-88.8062	-42.2668
						-104.4	-16.9373	-88.3484	-44.2505
						-104.3	-17.5476	-88.1958	-43.6401
						-104.2	-16.3269	-86.8225	-43.6401
						-104.1	-17.5476	-89.1113	-42.8772
						-104	-15.7165	-88.0432	-44.4031
						-103.9	-16.4795	-88.9587	-44.4031
						-103.8	-17.2424	-89.1113	-42.7246
						-103.7	-14.6484	-88.9587	-42.572
						-103.6	-16.0217	-90.9424	-41.3513
						-103.5	-14.0381	-90.0269	-42.1143
						-103.4	-16.1743	-87.1277	-40.8935
						-103.3	-15.564	-87.2803	-43.335
						-103.2	-17.395	-88.8062	-42.1143
						-103.1	-16.4795	-86.0596	-41.8091
						-103	-15.4114	-85.7544	-41.3513
						-102.9	-15.4114	-87.738	-42.1143
						-102.8	-16.6321	-83.4656	-39.5203
						-102.7	-16.3269	-87.1277	-41.6565
						-102.6	-15.1062	-88.1958	-40.5884
						-102.5	-14.801	-87.8906	-42.1143
						-102.4	-15.8691	-87.2803	-43.335
						-102.3	-16.0217	-84.3811	-41.6565
						-102.2	-16.6321	-83.7708	-40.741
						-102.1	-16.3269	-86.8225	-40.4358
						-102	-16.3269	-85.144	-40.5884
						-101.9	-16.4795	-87.5854	-43.4875
						-101.8	-17.2424	-85.6018	-40.1306
						-101.7	-14.3433	-87.5854	-41.1987
						-101.6	-14.9536	-85.6018	-42.1143
						-101.5	-16.1743	-84.8389	-41.3513
						-101.4	-16.1743	-86.0596	-39.5203
						-101.3	-16.0217	-85.907	-38.7573
						-101.2	-15.1062	-87.4329	-38.4522
						-101.1	-15.4114	-86.0596	-39.6728
						-101	-16.6321	-84.2285	-41.5039
						-100.9	-14.6484	-84.6863	-42.4194
						-100.8	-14.1907	-87.4329	-40.4358
						-100.7	-17.8528	-86.9751	-40.8935
						-100.6	-15.4114	-84.2285	-40.741
						-100.5	-15.7165	-84.8389	-39.0625
						-100.4	-14.0381	-83.313	-39.6728
						-100.3	-15.1062	-84.9915	-39.0625
						-100.2	-14.9536	-83.4656	-39.8254
						-100.1	-15.2588	-84.0759	-38.7573
						-100	-15.2588	-85.2966	-40.1306
						-99.9	-16.9373	-86.3648	-39.8254
						-99.8	-15.1062	-86.5173	-40.5884
						-99.7	-15.4114	-84.8389	-40.5884
						-99.6	-16.3269	-86.3648	-40.4358
						-99.5	-16.0217	-85.144	-39.5203
						-99.4	-16.6321	-82.8552	-38.7573
						-99.3	-17.0898	-82.7026	-40.2832
						-99.2	-16.6321	-85.2966	-39.6728
						-99.1	-16.4795	-83.6182	-38.6047
						-99	-14.3433	-83.7708	-38.2996
						-98.9	-14.1907	-84.5337	-38.147
						-98.8	-14.1907	-82.3975	-40.4358
						-98.7	-15.1062	-83.4656	-41.6565
						-98.6	-14.801	-81.6345	-40.5884
						-98.5	-14.801	-84.0759	-37.8418
						-98.4	-14.801	-83.313	-39.978
						-98.3	-14.9536	-81.0242	-42.4194
						-98.2	-14.0381	-82.55	-40.8935
						-98.1	-15.8691	-84.5337	-39.8254
						-98	-15.1062	-84.8389	-39.6728
						-97.9	-14.9536	-82.0923	-39.8254
						-97.8	-14.0381	-84.0759	-39.5203
						-97.7	-14.1907	-82.8552	-36.9263
						-97.6	-14.9536	-83.1604	-36.1633
						-97.5	-14.9536	-81.1768	-38.4522
						-97.4	-15.4114	-83.0078	-39.0625
						-97.3	-14.9536	-82.8552	-38.9099
						-97.2	-13.5803	-83.313	-37.6892
						-97.1	-16.1743	-83.313	-38.4522
						-97	-15.4114	-83.313	-37.6892
						-96.9	-14.801	-80.8716	-37.9944
						-96.8	-14.4959	-81.6345	-38.147
						-96.7	-13.4277	-82.3975	-39.3677
						-96.6	-14.801	-82.55	-37.5366
						-96.5	-14.6484	-79.3457	-39.3677
						-96.4	-14.4959	-81.1768	-37.384
						-96.3	-15.2588	-80.1086	-37.0789
						-96.2	-15.7165	-81.7871	-41.1987
						-96.1	-14.4959	-79.8035	-37.2315
						-96	-14.9536	-79.4983	-38.2996
						-95.9	-15.2588	-81.6345	-38.4522
						-95.8	-14.3433	-80.2612	-38.9099
						-95.7	-15.2588	-80.719	-37.5366
						-95.6	-15.1062	-81.3294	-37.6892
						-95.5	-14.0381	-80.4138	-38.2996
						-95.4	-15.2588	-81.4819	-37.0789
						-95.3	-14.4959	-79.1931	-36.0107
						-95.2	-13.7329	-80.2612	-37.8418
						-95.1	-13.7329	-79.0405	-38.7573
						-95	-15.1062	-78.7353	-39.6728
						-94.9	-15.564	-79.8035	-39.8254
						-94.8	-14.6484	-79.0405	-38.147
						-94.7	-13.4277	-78.4302	-36.1633
						-94.6	-16.0217	-79.6509	-37.5366
						-94.5	-14.4959	-81.4819	-37.384
						-94.4	-13.7329	-81.1768	-37.9944
						-94.3	-13.5803	-78.125	-36.0107
						-94.2	-14.4959	-78.5828	-38.147
						-94.1	-13.5803	-79.6509	-37.0789
						-94	-13.2752	-76.4465	-37.5366
						-93.9	-12.97	-78.125	-37.0789
						-93.8	-12.207	-79.1931	-37.0789
						-93.7	-13.7329	-79.4983	-36.0107
						-93.6	-12.6648	-77.3621	-36.0107
						-93.5	-13.2752	-79.8035	-37.384
						-93.4	-13.8855	-79.6509	-34.1797
						-93.3	-13.7329	-79.8035	-36.6211
						-93.2	-13.5803	-79.4983	-35.7056
						-93.1	-14.4959	-78.7353	-37.2315
						-93	-14.6484	-78.125	-35.8582
						-92.9	-14.4959	-76.7517	-35.4004
						-92.8	-15.2588	-78.7353	-33.8745
						-92.7	-12.3596	-79.8035	-34.4849
						-92.6	-14.1907	-78.2776	-36.6211
						-92.5	-15.2588	-79.0405	-35.0952
						-92.4	-13.2752	-78.2776	-35.0952
						-92.3	-14.0381	-77.6672	-34.6375
						-92.2	-14.0381	-77.3621	-35.4004
						-92.1	-13.7329	-76.9043	-37.6892
						-92	-14.1907	-76.4465	-35.8582
						-91.9	-11.4441	-76.2939	-37.6892
						-91.8	-13.5803	-76.7517	-33.4168
						-91.7	-13.8855	-77.0569	-36.3159
						-91.6	-13.8855	-78.5828	-35.4004
						-91.5	-14.4959	-79.1931	-36.0107
						-91.4	-12.3596	-78.2776	-35.4004
						-91.3	-13.1226	-78.5828	-35.7056
						-91.2	-12.3596	-77.3621	-37.5366
						-91.1	-12.97	-76.9043	-35.0952
						-91	-12.5122	-76.1414	-35.0952
						-90.9	-10.9863	-77.5147	-32.6538
						-90.8	-13.4277	-77.8198	-35.553
						-90.7	-12.207	-78.125	-34.4849
						-90.6	-13.1226	-76.2939	-34.6375
						-90.5	-12.207	-77.2095	-34.1797
						-90.4	-13.5803	-76.7517	-34.3323
						-90.3	-13.5803	-78.4302	-34.9426
						-90.2	-13.8855	-76.5991	-33.5693
						-90.1	-15.7165	-76.7517	-34.0271
						-90	-13.4277	-77.0569	-34.6375
						-89.9	-12.5122	-75.531	-33.5693
						-89.8	-12.5122	-77.2095	-33.8745
						-89.7	-12.97	-75.8362	-31.1279
						-89.6	-12.3596	-75.8362	-33.2642
						-89.5	-11.1389	-75.6836	-33.7219
						-89.4	-12.8174	-73.0896	-34.9426
						-89.3	-12.207	-74.6155	-32.5012
						-89.2	-12.5122	-76.4465	-33.2642
						-89.1	-12.0544	-76.1414	-34.6375
						-89	-11.9019	-72.7844	-34.0271
						-88.9	-12.8174	-73.7	-33.4168
						-88.8	-13.2752	-72.937	-34.0271
						-88.7	-11.7493	-75.2258	-31.5857
						-88.6	-12.3596	-73.0896	-32.8064
						-88.5	-12.8174	-74.6155	-32.6538
						-88.4	-11.7493	-74.4629	-32.0435
						-88.3	-10.5286	-72.7844	-32.196
						-88.2	-10.2234	-72.6318	-34.0271
						-88.1	-11.9019	-73.7	-33.7219
						-88	-11.4441	-75.2258	-32.8064
						-87.9	-12.0544	-73.7	-32.8064
						-87.8	-12.207	-75.6836	-31.2805
						-87.7	-11.1389	-73.0896	-31.1279
						-87.6	-11.1389	-72.4792	-31.5857
						-87.5	-11.5967	-72.7844	-31.4331
						-87.4	-10.376	-74.6155	-31.8909
						-87.3	-11.2915	-71.7163	-30.6702
						-87.2	-12.6648	-73.0896	-31.5857
						-87.1	-11.5967	-73.2422	-30.6702
						-87	-11.5967	-73.3948	-29.602
						-86.9	-11.7493	-71.8689	-31.4331
						-86.8	-11.7493	-71.2585	-32.6538
						-86.7	-10.5286	-71.106	-30.365
						-86.6	-11.1389	-72.3267	-32.8064
						-86.5	-10.8337	-73.2422	-31.8909
						-86.4	-12.207	-73.3948	-30.5176
						-86.3	-10.6812	-70.9534	-30.2124
						-86.2	-10.5286	-73.7	-32.196
						-86.1	-12.3596	-71.4111	-31.4331
						-86	-12.0544	-73.3948	-31.2805
						-85.9	-12.5122	-73.5474	-32.959
						-85.8	-13.4277	-72.1741	-30.9753
						-85.7	-12.97	-72.1741	-28.8391
						-85.6	-10.5286	-72.0215	-30.5176
						-85.5	-10.8337	-72.4792	-32.196
						-85.4	-11.7493	-73.3948	-30.9753
						-85.3	-11.2915	-70.0378	-30.6702
						-85.2	-11.7493	-70.6482	-30.6702
						-85.1	-12.8174	-71.4111	-31.2805
						-85	-11.5967	-70.6482	-29.2969
						-84.9	-10.6812	-70.6482	-30.6702
						-84.8	-11.2915	-71.8689	-29.7546
						-84.7	-10.6812	-70.8008	-29.2969
						-84.6	-11.4441	-68.512	-31.2805
						-84.5	-9.61304	-71.5637	-29.602
						-84.4	-10.8337	-70.343	-28.6865
						-84.3	-12.207	-70.1904	-30.5176
						-84.2	-10.8337	-70.343	-28.6865
						-84.1	-10.0708	-71.8689	-29.7546
						-84	-13.5803	-71.2585	-29.9072
						-83.9	-11.7493	-71.5637	-27.3132
						-83.8	-10.6812	-71.7163	-29.9072
						-83.7	-12.8174	-74.4629	-26.3977
						-83.6	-10.376	-71.4111	-27.4658
						-83.5	-10.6812	-69.1223	-28.2288
						-83.4	-9.76562	-70.4956	-29.9072
						-83.3	-12.8174	-68.3594	-29.602
						-83.2	-10.6812	-69.7327	-28.6865
						-83.1	-10.376	-69.7327	-28.0762
						-83	-12.3596	-68.0542	-28.3814
						-82.9	-11.9019	-66.8335	-29.4495
						-82.8	-12.207	-69.4275	-30.0598
						-82.7	-11.1389	-70.343	-29.602
						-82.6	-11.4441	-67.749	-28.6865
						-82.5	-10.376	-68.512	-29.1443
						-82.4	-10.2234	-68.0542	-27.1606
						-82.3	-11.7493	-71.7163	-26.5503
						-82.2	-10.376	-69.2749	-30.8227
						-82.1	-10.6812	-69.2749	-26.5503
						-82	-9.76562	-67.5964	-27.1606
						-81.9	-11.7493	-67.9016	-27.771
						-81.8	-10.5286	-68.9697	-27.6184
						-81.7	-10.5286	-69.4275	-28.0762
						-81.6	-10.8337	-70.0378	-27.4658
						-81.5	-10.0708	-69.4275	-28.6865
						-81.4	-10.5286	-69.7327	-27.4658
						-81.3	-9.46045	-69.4275	-26.8555
						-81.2	-9.15527	-67.749	-26.7029
						-81.1	-8.69751	-68.6646	-28.2288
						-81	-9.15527	-69.2749	-26.5503
						-80.9	-10.0708	-69.7327	-27.771
						-80.8	-10.6812	-68.0542	-26.2451
						-80.7	-10.9863	-67.1387	-27.4658
						-80.6	-9.91821	-67.5964	-27.771
						-80.5	-10.0708	-68.0542	-27.4658
						-80.4	-11.2915	-67.9016	-26.2451
						-80.3	-9.91821	-65.918	-25.7873
						-80.2	-9.46045	-66.6809	-27.0081
						-80.1	-10.8337	-66.9861	-29.4495
						-80	-9.76562	-67.9016	-26.2451
						-79.9	-10.2234	-64.6973	-26.0925
						-79.8	-10.8337	-66.0706	-23.9563
						-79.7	-9.91821	-66.8335	-27.6184
						-79.6	-10.5286	-65.4602	-24.7192
						-79.5	-9.15527	-65.155	-26.3977
						-79.4	-10.2234	-68.2068	-27.4658
						-79.3	-11.4441	-68.6646	-25.6348
						-79.2	-10.9863	-66.8335	-25.3296
						-79.1	-9.91821	-66.3757	-25.4822
						-79	-9.15527	-67.9016	-24.5666
						-78.9	-9.76562	-65.7654	-22.4304
						-78.8	-9.46045	-66.0706	-26.0925
						-78.7	-11.2915	-66.6809	-24.7192
						-78.6	-10.0708	-64.0869	-22.8882
						-78.5	-10.2234	-65.7654	-24.5666
						-78.4	-11.4441	-64.3921	-24.4141
						-78.3	-10.0708	-64.5447	-23.0408
						-78.2	-10.376	-64.5447	-24.8718
						-78.1	-10.2234	-64.0869	-23.6511
						-78	-9.46045	-64.2395	-23.9563
						-77.9	-9.15527	-64.8499	-24.5666
						-77.8	-9.15527	-64.2395	-22.4304
						-77.7	-8.69751	-66.2231	-24.1089
						-77.6	-10.0708	-63.324	-22.8882
						-77.5	-9.30786	-66.3757	-23.9563
						-77.4	-9.00269	-65.3076	-25.177
						-77.3	-9.91821	-64.2395	-25.3296
						-77.2	-9.15527	-63.6292	-23.9563
						-77.1	-8.08716	-66.2231	-21.6675
						-77	-8.8501	-65.3076	-21.5149
						-76.9	-11.2915	-64.6973	-21.8201
						-76.8	-10.0708	-64.6973	-22.583
						-76.7	-8.39233	-63.4766	-22.7356
						-76.6	-10.2234	-63.0188	-21.5149
						-76.5	-10.0708	-63.1714	-21.9727
						-76.4	-9.15527	-63.4766	-23.6511
						-76.3	-8.23975	-61.6455	-22.7356
						-76.2	-10.8337	-64.0869	-23.4985
						-76.1	-10.5286	-61.6455	-24.2615
						-76	-10.2234	-64.3921	-21.9727
						-75.9	-8.39233	-62.1033	-22.4304
						-75.8	-9.91821	-63.7817	-20.5994
						-75.7	-10.376	-61.7981	-22.2778
						-75.6	-9.76562	-61.6455	-21.9727
						-75.5	-9.91821	-59.6619	-19.989
						-75.4	-9.15527	-59.8145	-19.989
						-75.3	-8.39233	-62.561	-21.0571
						-75.2	-9.15527	-62.2559	-20.9045
						-75.1	-8.8501	-59.5093	-22.7356
						-75	-9.76562	-60.73	-20.4468
						-74.9	-7.78198	-62.8662	-23.3459
						-74.8	-7.78198	-62.1033	-20.752
						-74.7	-9.30786	-61.7981	-21.6675
						-74.6	-9.30786	-63.6292	-21.6675
						-74.5	-8.8501	-60.73	-19.6838
						-74.4	-9.00269	-62.7136	-18.6157
						-74.3	-7.93457	-61.0352	-20.4468
						-74.2	-9.91821	-59.967	-21.5149
						-74.1	-9.61304	-62.1033	-19.6838
						-74	-6.10352	-63.0188	-20.752
						-73.9	-8.23975	-60.8826	-19.8364
						-73.8	-9.76562	-61.1877	-19.8364
						-73.7	-7.78198	-63.1714	-19.2261
						-73.6	-7.78198	-61.9507	-20.1416
						-73.5	-10.6812	-60.73	-18.6157
						-73.4	-10.0708	-60.73	-19.3787
						-73.3	-8.23975	-61.9507	-19.0735
						-73.2	-10.0708	-61.3403	-19.6838
						-73.1	-9.30786	-60.2722	-19.8364
						-73	-9.91821	-60.73	-21.8201
						-72.9	-10.2234	-60.1196	-21.9727
						-72.8	-10.0708	-59.5093	-19.0735
						-72.7	-10.376	-61.9507	-20.5994
						-72.6	-8.23975	-59.6619	-21.3623
						-72.5	-7.47681	-57.0679	-20.4468
						-72.4	-10.6812	-59.0515	-20.1416
						-72.3	-9.30786	-59.0515	-19.2261
						-72.2	-6.56128	-58.7463	-16.9373
						-72.1	-8.8501	-57.6782	-18.4631
						-72	-10.2234	-59.2041	-21.6675
						-71.9	-7.93457	-58.7463	-21.2097
						-71.8	-9.15527	-58.2886	-18.7683
						-71.7	-8.39233	-57.6782	-19.2261
						-71.6	-8.54492	-59.0515	-18.4631
						-71.5	-7.62939	-56.7627	-18.9209
						-71.4	-8.54492	-58.7463	-20.5994
						-71.3	-9.61304	-61.3403	-20.9045
						-71.2	-7.32422	-58.5938	-18.6157
						-71.1	-6.2561	-58.136	-18.6157
						-71	-9.15527	-59.5093	-18.4631
						-70.9	-8.08716	-59.3567	-16.4795
						-70.8	-7.78198	-57.0679	-18.7683
						-70.7	-7.17163	-57.2205	-18.0054
						-70.6	-8.08716	-59.8145	-18.9209
						-70.5	-8.08716	-58.5938	-18.3105
						-70.4	-7.01904	-60.4248	-16.4795
						-70.3	-8.39233	-58.136	-17.7002
						-70.2	-8.23975	-59.8145	-19.3787
						-70.1	-9.15527	-58.7463	-18.158
						-70	-6.71387	-57.6782	-18.6157
						-69.9	-8.54492	-57.5256	-19.6838
						-69.8	-7.78198	-59.8145	-16.4795
						-69.7	-7.62939	-55.8472	-17.8528
						-69.6	-7.93457	-59.0515	-19.5312
						-69.5	-7.17163	-59.2041	-15.564
						-69.4	-7.17163	-56.6101	-15.8691
						-69.3	-7.78198	-55.8472	-15.8691
						-69.2	-7.62939	-59.0515	-20.1416
						-69.1	-7.78198	-57.9834	-16.3269
						-69	-9.00269	-56.7627	-18.158
						-68.9	-7.62939	-56.6101	-17.395
						-68.8	-7.32422	-57.0679	-16.6321
						-68.7	-9.00269	-55.9998	-18.9209
						-68.6	-7.32422	-54.6265	-18.0054
						-68.5	-8.54492	-58.7463	-16.4795
						-68.4	-7.32422	-56.4575	-15.8691
						-68.3	-7.32422	-56.9153	-17.5476
						-68.2	-7.78198	-57.0679	-15.8691
						-68.1	-7.78198	-57.6782	-16.9373
						-68	-7.17163	-55.542	-15.1062
						-67.9	-6.86646	-55.3894	-15.7165
						-67.8	-7.62939	-57.373	-17.2424
						-67.7	-5.79834	-56.3049	-16.9373
						-67.6	-6.40869	-56.9153	-17.5476
						-67.5	-7.17163	-56.3049	-14.6484
						-67.4	-6.56128	-55.8472	-16.6321
						-67.3	-6.10352	-54.779	-18.6157
						-67.2	-6.71387	-57.0679	-16.3269
						-67.1	-8.54492	-54.1687	-13.4277
						-67	-7.01904	-57.6782	-15.2588
						-66.9	-6.86646	-56.9153	-15.4114
						-66.8	-7.78198	-54.6265	-14.1907
						-66.7	-6.2561	-54.1687	-14.9536
						-66.6	-7.17163	-55.2368	-14.801
						-66.5	-6.2561	-54.9316	-14.801
						-66.4	-7.17163	-54.0161	-15.564
						-66.3	-6.86646	-53.1006	-17.7002
						-66.2	-7.62939	-54.1687	-15.7165
						-66.1	-7.01904	-52.7954	-15.1062
						-66	-8.08716	-55.9998	-13.7329
						-65.9	-8.23975	-54.4739	-15.4114
						-65.8	-5.79834	-53.7109	-13.7329
						-65.7	-6.2561	-54.6265	-15.2588
						-65.6	-7.47681	-52.6428	-14.9536
						-65.5	-7.32422	-52.7954	-14.4959
						-65.4	-8.08716	-54.0161	-14.801
						-65.3	-7.32422	-53.2532	-14.3433
						-65.2	-7.62939	-53.8635	-14.801
						-65.1	-7.01904	-52.7954	-13.4277
						-65	-7.78198	-53.2532	-15.2588
						-64.9	-5.95093	-53.4058	-13.2752
						-64.8	-5.95093	-54.1687	-12.97
						-64.7	-6.40869	-52.948	-13.4277
						-64.6	-5.95093	-53.8635	-14.9536
						-64.5	-6.10352	-52.3376	-12.3596
						-64.4	-5.64575	-54.0161	-12.6648
						-64.3	-6.71387	-52.3376	-11.5967
						-64.2	-6.86646	-52.1851	-12.8174
						-64.1	-6.86646	-52.0325	-12.0544
						-64	-5.79834	-51.2695	-13.4277
						-63.9	-7.32422	-51.7273	-12.0544
						-63.8	-5.34058	-52.4902	-12.6648
						-63.7	-7.47681	-51.4221	-11.9019
						-63.6	-6.10352	-53.8635	-14.1907
						-63.5	-6.71387	-53.4058	-12.207
						-63.4	-6.86646	-52.0325	-13.4277
						-63.3	-6.40869	-49.8962	-13.1226
						-63.2	-7.01904	-51.4221	-12.0544
						-63.1	-8.23975	-51.1169	-11.5967
						-63	-7.17163	-49.8962	-12.8174
						-62.9	-3.96728	-49.1333	-14.0381
						-62.8	-7.78198	-50.0488	-12.5122
						-62.7	-7.01904	-52.4902	-12.97
						-62.6	-7.01904	-49.8962	-12.97
						-62.5	-5.95093	-50.8118	-10.5286
						-62.4	-5.95093	-49.2859	-13.4277
						-62.3	-7.93457	-48.523	-12.8174
						-62.2	-5.18799	-49.1333	-12.97
						-62.1	-4.73022	-48.2178	-11.2915
						-62	-5.49316	-48.6755	-12.207
						-61.9	-4.57764	-49.7437	-13.1226
						-61.8	-5.64575	-50.5066	-10.9863
						-61.7	-5.95093	-48.6755	-13.7329
						-61.6	-5.79834	-50.0488	-13.2752
						-61.5	-5.64575	-48.9807	-12.207
						-61.4	-5.79834	-49.2859	-12.207
						-61.3	-4.73022	-48.9807	-12.97
						-61.2	-4.11987	-50.0488	-11.1389
						-61.1	-5.79834	-49.1333	-10.8337
						-61	-4.27246	-49.2859	-10.6812
						-60.9	-5.18799	-48.523	-11.2915
						-60.8	-5.18799	-49.2859	-10.8337
						-60.7	-5.49316	-50.5066	-11.4441
						-60.6	-6.10352	-49.1333	-11.9019
						-60.5	-6.2561	-48.3704	-12.97
						-60.4	-5.18799	-48.6755	-10.2234
						-60.3	-5.34058	-47.1497	-11.4441
						-60.2	-5.34058	-50.0488	-10.2234
						-60.1	-6.56128	-47.4548	-8.69751
						-60	-4.73022	-47.3023	-11.2915
						-59.9	-5.18799	-48.0652	-9.46045
						-59.8	-4.88281	-48.3704	-11.4441
						-59.7	-5.95093	-48.2178	-11.4441
						-59.6	-6.56128	-46.8445	-10.9863
						-59.5	-5.34058	-49.4385	-10.6812
						-59.4	-6.10352	-46.9971	-10.9863
						-59.3	-3.50952	-47.6074	-10.8337
						-59.2	-5.64575	-47.4548	-11.5967
						-59.1	-4.88281	-48.523	-10.0708
						-59	-5.79834	-47.6074	-11.1389
						-58.9	-4.57764	-46.2341	-10.376
						-58.8	-4.73022	-47.4548	-10.8337
						-58.7	-5.18799	-46.3867	-8.8501
						-58.6	-5.64575	-47.3023	-9.61304
						-58.5	-3.66211	-46.8445	-10.9863
						-58.4	-5.34058	-48.2178	-9.91821
						-58.3	-5.0354	-48.8281	-10.6812
						-58.2	-3.50952	-46.2341	-10.6812
						-58.1	-4.57764	-45.0134	-9.46045
						-58	-5.49316	-46.6919	-10.9863
						-57.9	-5.0354	-46.0815	-9.46045
						-57.8	-3.20435	-47.1497	-10.6812
						-57.7	-3.8147	-45.7764	-9.76562
						-57.6	-5.64575	-45.166	-9.46045
						-57.5	-3.8147	-46.5393	-7.78198
						-57.4	-2.74658	-46.6919	-9.00269
						-57.3	-4.42505	-45.0134	-11.2915
						-57.2	-4.57764	-46.3867	-9.91821
						-57.1	-2.89917	-46.0815	-8.54492
						-57	-4.27246	-43.6401	-8.8501
						-56.9	-5.49316	-44.7082	-8.08716
						-56.8	-4.42505	-45.3186	-8.69751
						-56.7	-5.34058	-46.6919	-9.76562
						-56.6	-3.66211	-43.9453	-9.61304
						-56.5	-4.57764	-45.4712	-7.62939
						-56.4	-3.66211	-44.4031	-7.01904
						-56.3	-5.95093	-43.1824	-7.93457
						-56.2	-5.34058	-44.4031	-9.46045
						-56.1	-4.27246	-43.9453	-7.17163
						-56	-6.10352	-42.7246	-8.69751
						-55.9	-4.88281	-43.1824	-8.23975
						-55.8	-3.50952	-45.0134	-9.15527
						-55.7	-3.66211	-43.7927	-8.69751
						-55.6	-3.50952	-43.6401	-9.00269
						-55.5	-4.11987	-41.3513	-9.61304
						-55.4	-3.66211	-41.5039	-6.86646
						-55.3	-3.8147	-40.741	-8.69751
						-55.2	-5.34058	-41.6565	-9.15527
						-55.1	-4.42505	-44.7082	-7.17163
						-55	-5.79834	-43.7927	-7.78198
						-54.9	-5.64575	-43.7927	-5.95093
						-54.8	-5.18799	-42.8772	-5.64575
						-54.7	-4.42505	-42.572	-6.71387
						-54.6	-5.49316	-42.8772	-8.54492
						-54.5	-3.35693	-42.4194	-8.8501
						-54.4	-4.88281	-44.5557	-7.78198
						-54.3	-2.89917	-41.8091	-7.32422
						-54.2	-3.50952	-40.741	-7.47681
						-54.1	-3.20435	-39.8254	-7.01904
						-54	-3.20435	-42.8772	-8.08716
						-53.9	-4.73022	-42.1143	-8.69751
						-53.8	-3.8147	-43.1824	-7.47681
						-53.7	-2.44141	-43.0298	-6.10352
						-53.6	-3.50952	-39.6728	-5.79834
						-53.5	-4.42505	-43.1824	-5.79834
						-53.4	-4.73022	-42.2668	-5.95093
						-53.3	-4.11987	-41.1987	-5.79834
						-53.2	-3.35693	-41.9617	-7.78198
						-53.1	-3.96728	-40.5884	-7.78198
						-53	-1.2207	-41.5039	-5.34058
						-52.9	-5.18799	-40.8935	-6.40869
						-52.8	-4.27246	-42.2668	-7.93457
						-52.7	-3.66211	-41.9617	-6.86646
						-52.6	-3.05176	-38.9099	-7.01904
						-52.5	-3.66211	-40.4358	-4.88281
						-52.4	-4.27246	-39.8254	-8.39233
						-52.3	-3.50952	-41.8091	-8.69751
						-52.2	-4.88281	-37.6892	-7.78198
						-52.1	-4.73022	-40.4358	-6.10352
						-52	-3.20435	-40.741	-6.71387
						-51.9	-2.74658	-39.978	-6.2561
						-51.8	-4.42505	-37.8418	-4.73022
						-51.7	-3.96728	-40.4358	-7.62939
						-51.6	-2.89917	-38.9099	-6.71387
						-51.5	-2.59399	-38.9099	-6.71387
						-51.4	-2.13623	-39.6728	-5.0354
						-51.3	-3.20435	-40.4358	-3.50952
						-51.2	-3.20435	-39.6728	-6.71387
						-51.1	-1.52588	-38.7573	-5.49316
						-51	-3.96728	-40.5884	-6.86646
						-50.9	-2.89917	-39.8254	-7.01904
						-50.8	-4.11987	-39.2151	-5.64575
						-50.7	-4.11987	-37.8418	-5.64575
						-50.6	-1.83106	-37.6892	-5.79834
						-50.5	-2.59399	-38.9099	-7.62939
						-50.4	-3.05176	-39.2151	-3.96728
						-50.3	-1.67847	-37.9944	-5.49316
						-50.2	-3.20435	-37.6892	-5.18799
						-50.1	-4.11987	-37.6892	-5.34058
						-50	-2.44141	-37.9944	-4.27246
						-49.9	-3.05176	-38.7573	-4.27246
						-49.8	-2.13623	-37.384	-3.96728
						-49.7	-3.96728	-35.7056	-5.18799
						-49.6	-2.59399	-35.2478	-5.49316
						-49.5	-3.66211	-36.6211	-4.57764
						-49.4	-4.11987	-37.8418	-3.8147
						-49.3	-2.89917	-36.4685	-5.18799
						-49.2	-3.50952	-37.0789	-5.49316
						-49.1	-2.13623	-35.0952	-5.95093
						-49	-4.11987	-37.5366	-4.57764
						-48.9	-1.83106	-36.0107	-3.35693
						-48.8	-2.59399	-35.553	-4.42505
						-48.7	-1.83106	-34.6375	-4.57764
						-48.6	-2.59399	-35.7056	-4.73022
						-48.5	-2.59399	-34.1797	-5.34058
						-48.4	-3.35693	-35.2478	-4.27246
						-48.3	-3.66211	-34.9426	-5.49316
						-48.2	-2.59399	-33.2642	-4.88281
						-48.1	-3.96728	-36.3159	-4.57764
						-48	-1.83106	-36.6211	-3.05176
						-47.9	-1.06811	-34.79	-2.44141
						-47.8	-1.2207	-34.6375	-7.01904
						-47.7	-3.05176	-35.553	-4.27246
						-47.6	-1.2207	-33.8745	-3.66211
						-47.5	-1.98364	-33.5693	-3.8147
						-47.4	-1.52588	-33.8745	-4.11987
						-47.3	-2.44141	-35.553	-3.50952
						-47.2	-0.915527	-35.553	-4.27246
						-47.1	-2.74658	-34.3323	-3.35693
						-47	-2.13623	-35.4004	-2.28882
						-46.9	-3.50952	-34.4849	-4.11987
						-46.8	-2.89917	-32.6538	-5.49316
						-46.7	-2.13623	-35.2478	-2.44141
						-46.6	-2.13623	-34.9426	-3.50952
						-46.5	-3.05176	-32.6538	-4.27246
						-46.4	-2.74658	-32.6538	-3.50952
						-46.3	-2.59399	-33.4168	-3.20435
						-46.2	-2.89917	-32.196	-2.89917
						-46.1	-1.2207	-34.79	-2.74658
						-46	-0.915527	-32.196	-2.74658
						-45.9	-2.89917	-32.8064	-1.83106
						-45.8	-1.67847	-32.8064	-3.66211
						-45.7	-2.74658	-32.6538	-2.44141
						-45.6	-0.457764	-32.196	-1.83106
						-45.5	-2.28882	-32.196	-3.35693
						-45.4	-2.28882	-32.196	-2.13623
						-45.3	-1.67847	-32.5012	-1.83106
						-45.2	-1.37329	-30.6702	-1.98364
						-45.1	-0.915527	-32.0435	-3.50952
						-45	-0.915527	-33.7219	-3.96728
						-44.9	-1.83106	-30.2124	-2.74658
						-44.8	0	-30.6702	-3.50952
						-44.7	-0.762939	-33.7219	-2.13623
						-44.6	-2.44141	-32.959	-3.05176
						-44.5	-1.2207	-31.1279	0.152588
						-44.4	-1.2207	-30.0598	-0.152588
						-44.3	-0.610352	-31.4331	-1.37329
						-44.2	-1.2207	-30.5176	-0.610352
						-44.1	-1.37329	-30.8227	-3.8147
						-44	-2.13623	-29.602	-1.67847
						-43.9	-0.610352	-30.5176	-1.67847
						-43.8	-2.13623	-32.3486	-1.98364
						-43.7	-2.44141	-30.8227	-1.83106
						-43.6	0	-30.6702	-0.457764
						-43.5	-0.610352	-29.4495	-1.37329
						-43.4	-0.305176	-29.602	-2.13623
						-43.3	-0.305176	-29.4495	-0.610352
						-43.2	0	-28.9917	-0.457764
						-43.1	-1.52588	-30.0598	-2.44141
						-43	-0.305176	-29.7546	-2.28882
						-42.9	-2.13623	-28.3814	0.305176
						-42.8	-2.13623	-29.1443	-0.762939
						-42.7	-0.762939	-29.2969	-1.98364
						-42.6	-2.44141	-28.8391	0
						-42.5	-2.44141	-27.771	-2.44141
						-42.4	-2.44141	-28.0762	-1.37329
						-42.3	-0.762939	-30.5176	-1.37329
						-42.2	-0.457764	-26.7029	-1.83106
						-42.1	-1.98364	-27.9236	-2.13623
						-42	-2.89917	-28.6865	-0.152588
						-41.9	-1.52588	-26.7029	-0.915527
						-41.8	-3.20435	-27.9236	0.305176
						-41.7	-0.457764	-28.9917	-3.35693
						-41.6	-1.06811	-26.2451	-0.915527
						-41.5	-1.98364	-26.5503	-2.74658
						-41.4	-0.762939	-27.4658	-1.83106
						-41.3	-0.305176	-25.177	-4.11987
						-41.2	-0.915527	-23.3459	-1.2207
						-41.1	-0.305176	-26.0925	-2.44141
						-41	0.610352	-27.4658	0.762939
						-40.9	-0.457764	-28.0762	0
						-40.8	0.152588	-26.0925	-1.52588
						-40.7	-0.305176	-26.0925	-0.610352
						-40.6	-0.915527	-28.0762	0
						-40.5	-1.67847	-25.4822	0.152588
						-40.4	-0.457764	-27.3132	1.06811
						-40.3	-1.06811	-27.6184	-0.762939
						-40.2	-0.610352	-24.5666	-0.305176
						-40.1	-0.305176	-27.0081	0.610352
						-40	1.83106	-25.4822	-1.52588
						-39.9	-1.52588	-25.177	-0.915527
						-39.8	-1.2207	-22.7356	0.610352
						-39.7	-0.610352	-26.7029	0.762939
						-39.6	-0.610352	-25.177	2.13623
						-39.5	0.610352	-23.4985	-0.762939
						-39.4	-1.2207	-25.6348	0.152588
						-39.3	-0.305176	-25.177	0.915527
						-39.2	-1.83106	-23.1934	-0.762939
						-39.1	-1.52588	-21.8201	1.06811
						-39	-0.152588	-23.6511	0.457764
						-38.9	-0.610352	-23.8037	-0.915527
						-38.8	-1.67847	-21.8201	-0.152588
						-38.7	-1.67847	-21.8201	0.610352
						-38.6	-1.06811	-23.6511	-0.152588
						-38.5	0.915527	-22.583	-0.457764
						-38.4	0.305176	-24.1089	0.915527
						-38.3	0.152588	-24.1089	-0.305176
						-38.2	-1.06811	-20.9045	1.37329
						-38.1	-1.67847	-22.583	1.06811
						-38	-0.610352	-20.9045	0.915527
						-37.9	0	-20.2942	-0.305176
						-37.8	-0.762939	-20.9045	0.457764
						-37.7	0	-21.8201	-0.152588
						-37.6	-0.152588	-21.9727	1.52588
						-37.5	-0.457764	-21.5149	1.2207
						-37.4	-1.52588	-21.8201	1.37329
						-37.3	0.915527	-20.5994	-0.610352
						-37.2	0.305176	-22.7356	1.67847
						-37.1	0.610352	-21.9727	2.89917
						-37	0.610352	-21.2097	0.610352
						-36.9	0.610352	-20.752	2.28882
						-36.8	1.98364	-21.8201	0.915527
						-36.7	0.305176	-20.9045	-0.305176
						-36.6	-1.52588	-20.2942	1.83106
						-36.5	0.610352	-19.5312	1.37329
						-36.4	1.06811	-19.0735	1.67847
						-36.3	0.152588	-21.0571	0.610352
						-36.2	0.457764	-20.4468	2.13623
						-36.1	-0.305176	-19.2261	2.28882
						-36	-0.152588	-19.5312	2.89917
						-35.9	1.2207	-19.8364	1.98364
						-35.8	0.305176	-18.4631	2.28882
						-35.7	1.52588	-18.0054	-0.762939
						-35.6	0.915527	-21.2097	0.610352
						-35.5	-0.610352	-18.7683	-1.06811
						-35.4	1.2207	-17.395	1.37329
						-35.3	0.152588	-20.5994	3.66211
						-35.2	1.06811	-18.6157	2.74658
						-35.1	0	-16.7847	0.762939
						-35	0.152588	-17.7002	0.762939
						-34.9	0.610352	-18.158	2.74658
						-34.8	1.52588	-18.9209	2.74658
						-34.7	0	-16.6321	2.13623
						-34.6	1.2207	-17.5476	1.67847
						-34.5	-0.457764	-16.9373	1.52588
						-34.4	1.06811	-18.4631	3.66211
						-34.3	1.98364	-18.158	0.915527
						-34.2	0.152588	-18.0054	3.66211
						-34.1	1.52588	-18.3105	4.11987
						-34	0.762939	-17.7002	1.98364
						-33.9	0.457764	-18.0054	3.20435
						-33.8	1.67847	-17.395	2.28882
						-33.7	1.67847	-15.564	1.2207
						-33.6	0.457764	-16.4795	2.74658
						-33.5	0.610352	-16.4795	4.57764
						-33.4	0.305176	-15.1062	1.52588
						-33.3	0.915527	-17.395	4.11987
						-33.2	1.06811	-16.6321	1.2207
						-33.1	0.915527	-14.6484	3.66211
						-33	2.89917	-16.0217	3.20435
						-32.9	-0.457764	-17.395	5.0354
						-32.8	0.762939	-16.6321	4.11987
						-32.7	0.762939	-13.5803	1.98364
						-32.6	0.762939	-14.1907	3.35693
						-32.5	1.67847	-13.4277	5.34058
						-32.4	0.457764	-14.4959	1.52588
						-32.3	0.152588	-14.3433	2.59399
						-32.2	1.83106	-13.8855	3.66211
						-32.1	1.83106	-12.3596	2.44141
						-32	0.915527	-14.1907	4.42505
						-31.9	0.915527	-14.3433	3.05176
						-31.8	1.67847	-13.4277	1.98364
						-31.7	2.13623	-13.4277	2.89917
						-31.6	1.06811	-14.0381	2.59399
						-31.5	2.28882	-12.6648	4.42505
						-31.4	1.83106	-13.1226	4.11987
						-31.3	1.67847	-14.4959	2.44141
						-31.2	2.44141	-12.5122	3.05176
						-31.1	1.98364	-13.1226	4.73022
						-31	2.13623	-11.1389	5.64575
						-30.9	1.06811	-13.1226	4.11987
						-30.8	1.98364	-11.4441	3.66211
						-30.7	2.44141	-10.8337	4.73022
						-30.6	3.05176	-12.3596	6.2561
						-30.5	1.37329	-13.8855	5.34058
						-30.4	2.13623	-11.4441	3.8147
						-30.3	3.66211	-13.1226	3.20435
						-30.2	2.13623	-12.3596	5.64575
						-30.1	1.37329	-12.5122	4.73022
						-30	2.89917	-11.4441	3.96728
						-29.9	2.74658	-10.6812	2.13623
						-29.8	1.98364	-10.9863	5.79834
						-29.7	1.67847	-10.2234	5.18799
						-29.6	1.83106	-11.2915	4.73022
						-29.5	2.28882	-9.61304	5.0354
						-29.4	2.59399	-10.0708	4.42505
						-29.3	1.52588	-10.5286	3.96728
						-29.2	1.83106	-10.5286	6.10352
						-29.1	2.74658	-10.2234	3.8147
						-29	2.28882	-9.76562	2.74658
						-28.9	1.83106	-9.76562	5.34058
						-28.8	1.06811	-9.61304	3.66211
						-28.7	0.457764	-8.08716	5.18799
						-28.6	1.37329	-8.39233	5.64575
						-28.5	1.37329	-7.78198	6.56128
						-28.4	1.2207	-8.08716	5.64575
						-28.3	3.05176	-8.69751	4.88281
						-28.2	0.762939	-6.40869	5.34058
						-28.1	0.762939	-6.86646	2.89917
						-28	1.2207	-7.93457	4.88281
						-27.9	2.89917	-7.78198	6.86646
						-27.8	2.74658	-7.78198	7.01904
						-27.7	3.66211	-6.71387	6.10352
						-27.6	1.2207	-7.93457	6.56128
						-27.5	2.28882	-8.54492	6.10352
						-27.4	3.66211	-6.71387	6.86646
						-27.3	2.44141	-6.40869	6.86646
						-27.2	3.96728	-8.08716	5.79834
						-27.1	3.66211	-6.2561	4.88281
						-27	2.74658	-6.2561	5.64575
						-26.9	3.05176	-4.27246	8.23975
						-26.8	3.05176	-7.17163	5.95093
						-26.7	2.59399	-3.50952	5.79834
						-26.6	2.89917	-4.42505	8.08716
						-26.5	2.44141	-5.95093	5.95093
						-26.4	1.37329	-2.89917	5.49316
						-26.3	2.74658	-3.05176	6.86646
						-26.2	2.28882	-5.49316	5.79834
						-26.1	1.37329	-5.79834	5.64575
						-26	2.74658	-5.0354	5.64575
						-25.9	3.20435	-3.8147	5.79834
						-25.8	2.74658	-4.42505	5.18799
						-25.7	2.28882	-2.89917	6.56128
						-25.6	3.35693	-4.88281	6.2561
						-25.5	2.89917	-3.35693	5.64575
						-25.4	2.74658	-2.74658	7.78198
						-25.3	0.915527	-2.44141	5.49316
						-25.2	4.11987	-1.37329	5.49316
						-25.1	3.66211	-2.89917	7.17163
						-25	3.66211	-3.05176	8.54492
						-24.9	2.74658	-3.05176	8.54492
						-24.8	1.67847	-1.52588	5.49316
						-24.7	2.59399	-2.13623	5.79834
						-24.6	3.8147	-2.89917	7.78198
						-24.5	4.27246	-2.74658	7.32422
						-24.4	4.11987	-0.610352	8.08716
						-24.3	4.42505	-1.06811	6.56128
						-24.2	4.27246	0.152588	7.32422
						-24.1	3.96728	-0.305176	8.08716
						-24	4.11987	0.610352	7.62939
						-23.9	5.0354	-1.83106	7.17163
						-23.8	1.83106	-1.52588	6.71387
						-23.7	2.13623	-1.06811	7.47681
						-23.6	3.66211	-0.305176	9.00269
						-23.5	4.11987	-1.2207	9.15527
						-23.4	2.59399	-1.52588	8.8501
						-23.3	3.35693	0.152588	5.64575
						-23.2	2.89917	0.457764	7.93457
						-23.1	2.28882	1.67847	7.93457
						-23	2.89917	-0.152588	7.47681
						-22.9	2.59399	1.52588	9.00269
						-22.8	3.35693	-0.762939	8.39233
						-22.7	5.34058	0.305176	8.23975
						-22.6	2.13623	2.28882	8.8501
						-22.5	4.88281	1.98364	9.91821
						-22.4	3.35693	2.59399	7.62939
						-22.3	2.59399	3.35693	7.01904
						-22.2	6.10352	2.74658	8.8501
						-22.1	3.8147	3.96728	8.8501
						-22	3.66211	2.89917	5.79834
						-21.9	4.88281	3.66211	8.23975
						-21.8	3.50952	1.98364	8.23975
						-21.7	2.89917	1.67847	8.8501
						-21.6	3.96728	3.20435	8.69751
						-21.5	3.05176	2.74658	7.93457
						-21.4	2.89917	4.42505	9.30786
						-21.3	3.20435	2.89917	7.62939
						-21.2	4.42505	3.8147	10.8337
						-21.1	5.49316	5.0354	8.23975
						-21	4.57764	5.34058	7.17163
						-20.9	2.74658	4.27246	9.61304
						-20.8	5.49316	5.49316	10.8337
						-20.7	4.27246	4.42505	9.15527
						-20.6	3.05176	3.96728	8.23975
						-20.5	4.73022	6.2561	9.61304
						-20.4	4.88281	5.34058	10.5286
						-20.3	5.64575	4.73022	7.62939
						-20.2	4.73022	5.34058	7.93457
						-20.1	3.66211	7.47681	7.78198
						-20	4.73022	6.71387	9.76562
						-19.9	4.73022	5.18799	8.08716
						-19.8	3.96728	7.17163	10.376
						-19.7	3.50952	6.2561	7.01904
						-19.6	5.0354	5.49316	8.54492
						-19.5	4.88281	6.71387	11.4441
						-19.4	3.50952	7.01904	10.6812
						-19.3	5.0354	9.46045	9.15527
						-19.2	5.34058	8.08716	10.9863
						-19.1	6.71387	7.93457	9.15527
						-19	4.88281	8.23975	9.91821
						-18.9	6.71387	9.15527	9.91821
						-18.8	4.73022	6.56128	8.23975
						-18.7	5.64575	9.91821	10.8337
						-18.6	4.27246	8.69751	9.15527
						-18.5	5.34058	9.76562	9.15527
						-18.4	4.88281	7.32422	12.3596
						-18.3	4.57764	12.6648	10.5286
						-18.2	4.73022	9.15527	12.3596
						-18.1	5.0354	8.8501	11.9019
						-18	4.88281	8.8501	9.91821
						-17.9	5.79834	9.46045	10.0708
						-17.8	4.88281	10.8337	9.61304
						-17.7	4.42505	9.00269	10.376
						-17.6	5.95093	10.9863	11.7493
						-17.5	5.18799	9.91821	10.5286
						-17.4	5.0354	13.2752	10.376
						-17.3	6.40869	10.6812	8.8501
						-17.2	6.2561	10.376	11.7493
						-17.1	5.18799	10.376	11.9019
						-17	4.27246	11.5967	10.0708
						-16.9	5.95093	11.1389	10.5286
						-16.8	6.10352	13.1226	10.376
						-16.7	6.10352	10.5286	13.1226
						-16.6	7.01904	12.6648	12.8174
						-16.5	4.88281	14.801	10.8337
						-16.4	5.79834	12.6648	11.2915
						-16.3	5.34058	13.1226	11.4441
						-16.2	6.56128	15.564	13.5803
						-16.1	5.49316	14.9536	12.3596
						-16	3.66211	15.4114	10.376
						-15.9	5.95093	16.0217	10.5286
						-15.8	5.49316	13.7329	11.7493
						-15.7	8.08716	13.2752	11.5967
						-15.6	6.56128	14.3433	12.207
						-15.5	4.57764	16.1743	11.7493
						-15.4	5.34058	17.2424	11.1389
						-15.3	6.40869	17.2424	12.8174
						-15.2	6.10352	16.1743	11.7493
						-15.1	5.95093	16.6321	13.1226
						-15	6.86646	15.7165	9.91821
						-14.9	6.40869	16.1743	10.5286
						-14.8	6.2561	16.6321	12.207
						-14.7	6.56128	16.1743	13.8855
						-14.6	4.88281	18.7683	11.4441
						-14.5	6.56128	19.2261	12.0544
						-14.4	5.79834	16.3269	13.1226
						-14.3	8.08716	17.5476	14.3433
						-14.2	6.40869	18.6157	13.8855
						-14.1	6.86646	17.2424	13.7329
						-14	5.49316	17.8528	12.207
						-13.9	6.56128	18.6157	11.7493
						-13.8	5.79834	18.0054	12.5122
						-13.7	6.71387	19.0735	12.0544
						-13.6	6.71387	18.4631	14.801
						-13.5	7.01904	20.2942	13.1226
						-13.4	7.17163	18.4631	14.801
						-13.3	6.86646	17.7002	12.0544
						-13.2	5.95093	20.9045	13.1226
						-13.1	5.34058	19.6838	11.7493
						-13	7.01904	18.6157	14.4959
						-12.9	6.56128	20.1416	15.4114
						-12.8	6.56128	20.1416	13.4277
						-12.7	7.78198	19.989	13.4277
						-12.6	7.17163	22.1252	14.6484
						-12.5	8.69751	21.6675	15.1062
						-12.4	7.78198	21.0571	14.0381
						-12.3	5.34058	21.3623	13.8855
						-12.2	8.54492	23.3459	12.5122
						-12.1	7.01904	22.583	15.1062
						-12	7.17163	23.1934	12.97
						-11.9	7.78198	21.5149	15.1062
						-11.8	7.93457	24.2615	13.7329
						-11.7	7.93457	22.8882	15.2588
						-11.6	9.00269	22.583	13.5803
						-11.5	5.64575	23.9563	14.0381
						-11.4	8.08716	23.4985	15.4114
						-11.3	7.62939	22.4304	13.1226
						-11.2	7.93457	24.2615	15.1062
						-11.1	9.00269	24.7192	14.1907
						-11	8.8501	24.2615	14.9536
						-10.9	8.8501	26.8555	14.3433
						-10.8	7.01904	26.0925	16.3269
						-10.7	8.54492	24.8718	13.7329
						-10.6	8.08716	23.8037	15.2588
						-10.5	6.86646	25.3296	14.6484
						-10.4	7.01904	24.8718	16.6321
						-10.3	7.93457	25.0244	12.5122
						-10.2	6.86646	25.4822	16.3269
						-10.1	6.86646	27.4658	14.3433
						-10	7.17163	26.3977	15.2588
						-9.9	7.62939	26.0925	16.1743
						-9.8	7.62939	28.6865	13.5803
						-9.7	6.40869	26.5503	16.1743
						-9.6	8.8501	26.3977	15.564
						-9.5	7.93457	30.2124	13.8855
						-9.4	8.08716	27.1606	16.3269
						-9.3	7.93457	28.8391	16.4795
						-9.2	7.47681	27.6184	15.8691
						-9.1	7.47681	28.8391	18.158
						-9	7.62939	29.9072	13.7329
						-8.9	6.86646	29.602	14.3433
						-8.8	9.46045	31.4331	15.4114
						-8.7	8.8501	30.9753	17.2424
						-8.6	9.15527	30.9753	16.6321
						-8.5	8.08716	31.2805	14.6484
						-8.4	7.93457	31.1279	15.7165
						-8.3	9.46045	28.9917	16.3269
						-8.2	8.08716	31.1279	15.7165
						-8.1	6.86646	32.8064	16.6321
						-8	7.47681	31.1279	16.1743
						-7.9	8.39233	30.9753	15.7165
						-7.8	10.0708	32.0435	16.9373
						-7.7	8.69751	33.2642	18.0054
						-7.6	8.69751	29.1443	18.6157
						-7.5	10.0708	33.4168	15.7165
						-7.4	9.46045	32.959	18.158
						-7.3	8.54492	31.4331	16.6321
						-7.2	9.76562	33.2642	16.3269
						-7.1	9.00269	33.2642	18.4631
						-7	8.69751	33.7219	16.1743
						-6.9	10.376	33.1116	18.158
						-6.8	8.54492	33.7219	17.5476
						-6.7	8.08716	34.4849	17.8528
						-6.6	10.376	34.1797	17.7002
						-6.5	10.0708	35.8582	17.0898
						-6.4	8.69751	34.1797	16.9373
						-6.3	9.46045	36.4685	16.9373
						-6.2	10.2234	36.4685	18.0054
						-6.1	9.91821	36.3159	16.7847
						-6	8.54492	35.553	18.0054
						-5.9	9.76562	35.8582	18.7683
						-5.8	10.6812	38.2996	18.7683
						-5.7	9.91821	38.2996	18.7683
						-5.6	10.2234	37.5366	17.7002
						-5.5	10.0708	38.147	18.7683
						-5.4	9.30786	39.8254	18.6157
						-5.3	9.61304	38.2996	19.989
						-5.2	10.2234	39.2151	18.6157
						-5.1	9.00269	39.0625	17.8528
						-5	8.8501	38.2996	18.9209
						-4.9	7.78198	39.3677	20.5994
						-4.8	10.2234	39.3677	18.6157
						-4.7	10.2234	38.6047	19.0735
						-4.6	9.46045	38.4522	19.0735
						-4.5	8.8501	38.4522	18.7683
						-4.4	9.76562	39.8254	19.3787
						-4.3	10.8337	41.1987	19.6838
						-4.2	8.54492	41.8091	17.395
						-4.1	9.91821	40.5884	18.3105
						-4	9.15527	41.6565	19.3787
						-3.9	10.376	38.7573	18.9209
						-3.8	9.46045	41.3513	17.395
						-3.7	9.91821	41.9617	17.395
						-3.6	10.2234	40.1306	19.2261
						-3.5	11.7493	42.4194	19.989
						-3.4	10.6812	42.4194	18.9209
						-3.3	9.61304	43.9453	19.6838
						-3.2	9.30786	41.6565	18.7683
						-3.1	10.376	43.4875	18.7683
						-3	9.76562	42.7246	21.2097
						-2.9	9.00269	44.8608	18.9209
						-2.8	10.2234	45.4712	18.9209
						-2.7	11.5967	43.6401	19.2261
						-2.6	9.30786	44.8608	19.989
						-2.5	10.8337	43.9453	18.6157
						-2.4	10.5286	46.9971	20.752
						-2.3	10.8337	45.6238	21.9727
						-2.2	11.5967	46.2341	20.752
						-2.1	9.76562	44.5557	19.0735
						-2	11.2915	44.7082	22.4304
						-1.9	11.4441	45.929	17.7002
						-1.8	12.207	46.8445	18.9209
						-1.7	10.2234	46.3867	19.5312
						-1.6	10.9863	45.4712	20.752
						-1.5	12.3596	46.3867	20.5994
						-1.4	11.7493	46.3867	21.6675
						-1.3	11.7493	47.3023	20.5994
						-1.2	10.376	48.9807	21.2097
						-1.1	12.207	50.0488	21.5149
						-1	10.5286	48.8281	22.7356
						-0.900002	10.5286	48.0652	22.8882
						-0.799999	11.4441	50.0488	21.2097
						-0.700001	10.9863	47.9126	22.4304
						-0.599998	11.1389	49.8962	22.4304
						-0.5	11.9019	47.76	21.3623
						-0.400002	11.5967	48.3704	21.6675
						-0.299999	11.2915	50.354	21.8201
						-0.200001	11.2915	49.8962	22.4304
						-0.099998	12.8174	49.7437	19.8364
						0	11.7493	50.9644	23.4985
						0.099998	9.46045	51.1169	21.6675
						0.200001	12.0544	51.8799	22.4304
						0.299999	11.2915	52.948	22.583
						0.400002	11.5967	52.1851	19.6838
						0.5	10.8337	51.8799	21.6675
						0.599998	12.207	50.9644	22.7356
						0.700001	10.5286	52.1851	22.7356
						0.799999	13.2752	52.6428	22.7356
						0.900002	11.2915	53.8635	21.6675
						1	11.2915	52.7954	21.9727
						1.1	9.91821	53.8635	23.0408
						1.2	12.0544	55.8472	24.5666
						1.3	12.207	54.4739	21.2097
						1.4	10.6812	54.0161	23.9563
						1.5	12.3596	56.7627	24.1089
						1.6	12.8174	54.3213	23.1934
						1.7	13.8855	56.7627	23.4985
						1.8	10.6812	55.8472	22.2778
						1.9	13.8855	56.1523	20.4468
						2	13.7329	57.0679	22.2778
						2.1	12.97	58.4412	23.6511
						2.2	13.1226	57.9834	22.8882
						2.3	12.0544	57.8308	23.4985
						2.4	12.8174	58.4412	23.1934
						2.5	11.9019	58.5938	23.1934
						2.6	12.207	58.7463	23.4985
						2.7	12.8174	58.5938	24.8718
						2.8	13.4277	58.5938	26.0925
						2.9	14.6484	58.4412	24.4141
						3	12.6648	59.967	24.4141
						3.1	14.1907	57.0679	25.7873
						3.2	12.3596	60.4248	24.1089
						3.3	13.8855	59.8145	23.4985
						3.4	13.7329	59.5093	27.9236
						3.5	11.5967	61.3403	25.177
						3.6	13.7329	59.6619	25.6348
						3.7	14.4959	61.6455	23.8037
						3.8	12.6648	61.9507	24.2615
						3.9	13.1226	60.2722	24.8718
						4	15.1062	63.0188	25.6348
						4.1	14.3433	61.9507	25.0244
						4.2	11.7493	61.3403	24.7192
						4.3	13.7329	61.3403	25.177
						4.4	13.5803	63.0188	26.0925
						4.5	12.207	63.7817	25.7873
						4.6	12.8174	64.2395	25.0244
						4.7	15.4114	65.6128	26.0925
						4.8	13.7329	63.1714	28.5339
						4.9	12.6648	66.2231	25.177
						5	12.8174	66.2231	26.2451
						5.1	15.2588	65.4602	27.4658
						5.2	14.0381	65.6128	25.9399
						5.3	12.97	65.6128	26.0925
						5.4	13.7329	65.4602	26.3977
						5.5	15.2588	66.5283	25.4822
						5.6	14.6484	67.9016	24.5666
						5.7	13.5803	66.9861	26.2451
						5.8	14.1907	67.1387	28.6865
						5.9	15.564	66.0706	26.2451
						6	14.3433	66.6809	25.9399
						6.1	13.8855	67.5964	26.2451
						6.2	13.8855	68.8171	25.9399
						6.3	13.5803	67.2913	27.9236
						6.4	14.0381	68.0542	27.0081
						6.5	16.1743	68.9697	25.6348
						6.6	14.0381	70.1904	27.4658
						6.7	14.9536	70.8008	28.3814
						6.8	15.564	68.3594	29.1443
						6.9	15.2588	70.6482	25.7873
						7	14.9536	72.3267	26.3977
						7.1	15.1062	72.1741	25.6348
						7.2	14.3433	71.5637	27.9236
						7.3	14.1907	72.3267	27.9236
						7.4	13.4277	72.4792	26.7029
						7.5	16.0217	73.3948	26.8555
						7.6	14.4959	72.7844	26.5503
						7.7	13.5803	72.0215	27.3132
						7.8	14.9536	75.2258	26.3977
						7.9	16.0217	74.0051	26.8555
						8	14.4959	75.6836	27.1606
						8.1	16.3269	74.6155	27.771
						8.2	14.801	72.7844	27.6184
						8.3	14.9536	75.0732	27.1606
						8.4	16.0217	76.7517	28.5339
						8.5	14.3433	75.0732	28.8391
						8.6	16.1743	76.7517	29.1443
						8.7	16.0217	76.5991	28.2288
						8.8	15.564	75.0732	28.9917
						8.9	15.564	75.9888	27.9236
						9	14.9536	76.5991	30.0598
						9.1	16.0217	76.7517	30.5176
						9.2	16.3269	77.2095	29.7546
						9.3	16.1743	77.9724	28.3814
						9.4	14.801	78.4302	29.7546
						9.5	16.6321	77.0569	29.4495
						9.6	17.5476	77.2095	29.4495
						9.7	16.0217	78.8879	31.4331
						9.8	18.0054	79.9561	30.0598
						9.9	16.9373	78.125	29.4495
						10	16.9373	79.4983	29.1443
						10.1	16.1743	79.1931	29.7546
						10.2	18.0054	80.1086	30.365
						10.3	16.7847	82.7026	30.2124
						10.4	16.1743	83.0078	29.4495
						10.5	15.1062	82.3975	30.365
						10.6	16.1743	83.1604	30.365
						10.7	15.1062	80.719	30.2124
						10.8	16.0217	81.4819	28.8391
						10.9	16.6321	83.6182	31.7383
						11	14.801	80.8716	28.0762
						11.1	15.4114	81.7871	30.9753
						11.2	15.2588	84.3811	30.0598
						11.3	17.0898	85.6018	31.5857
						11.4	13.2752	83.7708	32.0435
						11.5	16.7847	86.0596	31.5857
						11.6	16.4795	83.9233	29.602
						11.7	15.2588	84.5337	27.9236
						11.8	15.8691	85.4492	29.9072
						11.9	17.395	85.6018	30.6702
						12	17.395	86.8225	30.6702
						12.1	14.0381	84.6863	30.9753
						12.2	18.0054	85.907	30.6702
						12.3	18.158	86.9751	29.602
						12.4	16.9373	86.9751	32.0435
						12.5	18.0054	86.6699	32.8064
						12.6	18.3105	88.3484	31.2805
						12.7	16.4795	89.4165	32.3486
						12.8	16.3269	88.0432	34.4849
						12.9	15.7165	89.5691	32.6538
						13	19.0735	89.7217	31.2805
						13.1	18.0054	88.6536	33.1116
						13.2	16.6321	89.4165	32.196
						13.3	17.7002	90.0269	33.7219
						13.4	17.8528	89.8743	33.4168
						13.5	15.4114	89.2639	33.1116
						13.6	16.0217	91.4001	31.2805
						13.7	18.4631	92.926	33.5693
						13.8	16.4795	91.5527	34.0271
						13.9	17.0898	93.8415	33.5693
						14	16.9373	91.8579	32.8064
						14.1	17.2424	94.4519	33.8745
						14.2	16.4795	93.3838	33.2642
						14.3	17.2424	92.7734	34.4849
						14.4	18.0054	93.689	34.6375
						14.5	16.7847	95.0623	34.9426
						14.6	15.8691	92.6209	33.8745
						14.7	17.2424	94.6045	33.2642
						14.8	18.6157	95.6726	33.5693
						14.9	16.7847	94.1467	33.8745
						15	18.0054	96.7407	31.8909
						15.1	16.9373	97.6562	34.0271
						15.2	17.0898	96.283	31.5857
						15.3	18.0054	96.8933	34.0271
						15.4	18.158	98.5718	35.0952
						15.5	18.0054	99.4873	35.2478
						15.6	17.2424	97.3511	34.6375
						15.7	18.0054	99.0295	35.4004
						15.8	18.9209	98.5718	35.0952
						15.9	18.158	98.8769	34.79
						16	18.4631	96.7407	34.9426
						16.1	19.3787	98.5718	36.4685
						16.2	17.8528	101.013	36.4685
						16.3	17.2424	100.555	33.8745
						16.4	19.989	100.708	34.1797
						16.5	20.4468	101.166	34.79
						16.6	19.5312	104.065	34.9426
						16.7	19.5312	103.455	38.4522
						16.8	18.6157	101.776	35.4004
						16.9	19.0735	103.149	36.1633
						17	20.1416	103.455	37.0789
						17.1	19.2261	104.065	34.9426
						17.2	20.4468	102.997	35.4004
						17.3	19.5312	101.929	37.6892
						17.4	20.2942	105.438	35.0952
						17.5	19.2261	105.591	35.0952
						17.6	19.989	106.659	37.0789
						17.7	20.9045	106.659	36.6211
						17.8	20.2942	106.811	36.4685
						17.9	19.989	108.643	36.7737
						18	17.7002	107.727	37.384
						18.1	20.5994	109.253	37.0789
						18.2	20.5994	108.337	37.9944
						18.3	19.5312	106.354	37.0789
						18.4	18.9209	109.863	37.9944
						18.5	19.3787	107.117	37.5366
						18.6	19.2261	108.948	37.5366
						18.7	19.0735	108.948	35.553
						18.8	19.2261	109.253	37.2315
						18.9	19.8364	110.779	38.7573
						19	20.5994	111.084	40.1306
						19.1	18.158	109.711	39.3677
						19.2	19.989	110.779	37.6892
						19.3	20.1416	111.237	38.147
						19.4	20.5994	110.474	37.5366
						19.5	20.1416	113.525	38.2996
						19.6	20.9045	113.678	39.2151
						19.7	21.2097	110.931	39.2151
						19.8	21.9727	112.763	40.1306
						19.9	20.4468	113.068	36.3159
						20	21.8201	116.577	39.8254
						20.1	19.989	113.678	38.9099
						20.2	21.6675	116.272	39.2151
						20.3	23.1934	119.476	39.978
						20.4	20.9045	117.188	38.9099
						20.5	22.7356	117.493	39.5203
						20.6	21.5149	118.713	40.2832
						20.7	20.752	117.34	39.5203
						20.8	21.0571	118.256	39.8254
						20.9	20.1416	116.119	39.2151
						21	19.989	118.103	37.9944
						21.1	21.6675	119.171	39.6728
						21.2	20.5994	118.713	40.741
						21.3	21.6675	119.476	39.8254
						21.4	22.1252	120.239	40.1306
						21.5	21.6675	119.934	39.978
						21.6	22.7356	121.46	39.5203
						21.7	20.9045	120.697	40.8935
						21.8	22.583	121.307	41.3513
						21.9	21.0571	123.291	41.1987
						22	22.1252	121.002	41.0461
						22.1	21.3623	122.528	43.7927
						22.2	21.5149	122.986	43.9453
						22.3	22.583	123.138	42.7246
						22.4	21.3623	123.444	43.0298
						22.5	21.6675	125.732	41.8091
						22.6	23.3459	125.275	41.9617
						22.7	22.8882	125.427	42.4194
						22.8	22.8882	124.512	43.335
						22.9	23.1934	125.122	42.8772
						23	23.3459	125.275	40.741
						23.1	22.4304	126.953	43.9453
						23.2	23.3459	126.495	42.572
						23.3	22.7356	126.495	41.3513
						23.4	22.583	128.021	42.1143
						23.5	22.2778	127.564	43.0298
						23.6	21.9727	128.174	44.7082
						23.7	24.1089	129.089	42.7246
						23.8	19.8364	130.615	42.7246
						23.9	21.8201	129.547	44.7082
						24	23.4985	129.242	43.335
						24.1	23.0408	132.294	44.5557
						24.2	22.8882	130.92	45.929
						24.3	20.752	130.768	43.9453
						24.4	21.9727	132.446	43.335
						24.5	23.3459	135.345	45.3186
						24.6	21.3623	134.583	45.6238
						24.7	24.5666	134.125	43.1824
						24.8	21.8201	134.125	45.166
						24.9	22.1252	133.362	44.4031
						25	23.4985	134.888	44.8608
						25.1	23.1934	133.209	44.7082
						25.2	22.583	134.888	46.9971
						25.3	23.9563	137.329	46.8445
						25.4	23.1934	137.329	45.3186
						25.5	23.6511	136.414	46.5393
						25.6	24.7192	135.803	46.5393
						25.7	22.583	139.008	47.9126
						25.8	23.6511	136.566	46.0815
						25.9	24.4141	137.329	46.3867
						26	22.583	137.482	47.9126
						26.1	24.4141	137.482	46.3867
						26.2	22.7356	140.076	45.7764
						26.3	22.8882	140.228	45.4712
						26.4	25.177	139.008	46.2341
						26.5	24.2615	138.855	46.3867
						26.6	24.4141	140.991	48.8281
						26.7	24.7192	141.144	46.8445
						26.8	24.5666	141.296	48.0652
						26.9	23.8037	145.264	47.4548
						27	22.2778	142.212	49.1333
						27.1	24.4141	142.517	46.9971
						27.2	25.4822	145.264	47.4548
						27.3	24.2615	143.738	46.6919
						27.4	24.8718	142.059	46.6919
						27.5	24.5666	145.874	46.9971
						27.6	26.3977	146.179	46.8445
						27.7	24.7192	144.806	48.0652
						27.8	24.8718	146.942	46.0815
						27.9	24.4141	147.858	46.5393
						28	24.8718	147.095	48.3704
						28.1	24.4141	147.095	47.76
						28.2	24.2615	147.553	47.3023
						28.3	25.177	148.315	48.9807
						28.4	24.8718	147.247	48.8281
						28.5	24.5666	150.299	49.1333
						28.6	26.2451	150.147	48.8281
						28.7	24.8718	149.689	49.5911
						28.8	26.5503	149.689	48.0652
						28.9	26.0925	151.672	47.76
						29	26.0925	151.825	50.0488
						29.1	26.0925	149.536	49.7437
						29.2	25.9399	150.909	48.8281
						29.3	25.9399	150.147	50.6592
						29.4	25.0244	151.215	48.523
						29.5	25.177	151.825	50.6592
						29.6	26.2451	153.351	47.4548
						29.7	26.3977	151.367	49.4385
						29.8	24.2615	152.435	48.8281
						29.9	27.1606	153.961	51.7273
						30	25.9399	155.334	49.8962
						30.1	27.4658	156.708	51.5747
						30.2	28.0762	156.86	50.9644
						30.3	27.3132	156.403	51.1169
						30.4	26.2451	156.25	51.7273
						30.5	27.3132	157.013	49.4385
						30.6	27.6184	159.454	50.9644
						30.7	28.0762	159.912	52.1851
						30.8	26.0925	157.318	50.8118
						30.9	26.7029	158.234	50.9644
						31	27.9236	160.828	51.7273
						31.1	26.5503	160.675	50.6592
						31.2	26.5503	162.048	52.3376
						31.3	25.9399	161.591	52.1851
						31.4	27.3132	161.743	52.1851
						31.5	28.2288	162.811	53.5583
						31.6	27.0081	163.269	51.8799
						31.7	26.7029	163.117	52.948
						31.8	28.3814	162.048	52.0325
						31.9	27.3132	163.422	51.1169
						32	27.1606	163.117	51.2695
						32.1	28.0762	164.032	53.2532
						32.2	28.9917	165.558	53.4058
						32.3	27.3132	166.016	55.6946
						32.4	28.5339	166.931	55.8472
						32.5	27.9236	166.626	52.6428
						32.6	28.8391	169.83	54.779
						32.7	28.3814	164.795	55.9998
						32.8	27.0081	166.626	54.9316
						32.9	28.0762	166.473	54.779
						33	27.6184	167.389	55.3894
						33.1	28.9917	170.136	56.7627
						33.2	27.9236	170.898	55.2368
						33.3	27.1606	173.187	56.9153
						33.4	30.5176	171.356	54.4739
						33.5	29.2969	171.204	54.9316
						33.6	29.1443	171.509	57.5256
						33.7	31.1279	172.882	54.779
						33.8	28.5339	172.882	54.1687
						33.9	29.4495	173.95	56.7627
						34	28.2288	173.187	56.4575
						34.1	29.9072	172.882	54.779
						34.2	31.2805	173.798	53.8635
						34.3	29.602	175.934	56.7627
						34.4	28.8391	176.239	55.6946
						34.5	29.9072	176.392	55.0842
						34.6	28.2288	177.46	56.9153
						34.7	27.9236	177.765	55.6946
						34.8	30.5176	177.002	58.2886
						34.9	29.7546	177.765	57.2205
						35	29.4495	178.223	59.6619
						35.1	32.196	177.612	58.5938
						35.2	30.5176	180.512	59.2041
						35.3	30.6702	180.054	58.7463
						35.4	31.7383	179.138	59.6619
						35.5	31.4331	180.817	58.4412
						35.6	28.8391	179.901	56.7627
						35.7	30.365	181.427	58.7463
						35.8	28.9917	182.648	58.5938
						35.9	31.2805	180.817	61.6455
						36	31.1279	182.495	58.7463
						36.1	30.8227	184.021	60.1196
						36.2	30.8227	183.106	60.73
						36.3	32.196	183.258	60.2722
						36.4	30.6702	185.547	58.4412
						36.5	32.8064	184.936	60.2722
						36.6	33.1116	186.005	60.4248
						36.7	30.9753	188.904	58.8989
						36.8	31.2805	187.073	59.967
						36.9	31.8909	188.293	61.6455
						37	31.7383	188.904	61.7981
						37.1	32.196	186.92	60.5774
						37.2	30.6702	189.362	61.0352
						37.3	31.2805	188.141	59.8145
						37.4	30.8227	191.04	61.3403
						37.5	30.9753	192.719	61.7981
						37.6	31.2805	190.582	61.7981
						37.7	32.0435	191.345	60.73
						37.8	30.8227	191.04	61.9507
						37.9	31.4331	193.634	60.5774
						38	32.196	194.55	60.8826
						38.1	32.8064	192.108	60.5774
						38.2	33.4168	193.329	63.4766
						38.3	31.4331	194.855	62.2559
						38.4	33.7219	197.144	63.9343
						38.5	33.2642	194.092	61.4929
						38.6	34.4849	193.481	62.2559
						38.7	34.4849	194.092	63.324
						38.8	34.3323	195.312	64.5447
						38.9	33.4168	197.296	64.2395
						39	33.1116	198.212	64.0869
						39.1	34.79	198.059	62.561
						39.2	33.4168	196.991	64.8499
						39.3	32.959	199.432	65.3076
						39.4	33.7219	199.127	65.155
						39.5	31.8909	198.364	65.4602
						39.6	32.5012	202.484	63.7817
						39.7	34.1797	199.89	64.0869
						39.8	33.7219	201.874	63.0188
						39.9	31.8909	201.111	66.5283
						40	34.9426	200.806	65.918
						40.1	34.4849	204.925	65.155
						40.2	34.4849	204.01	67.1387
						40.3	34.0271	203.705	67.1387
						40.4	32.5012	205.231	65.0024
						40.5	34.3323	205.689	68.2068
						40.6	34.6375	206.146	66.0706
						40.7	33.8745	206.757	67.2913
						40.8	32.0435	206.299	65.6128
						40.9	34.6375	208.893	66.6809
						41	33.8745	207.825	65.3076
						41.1	32.959	207.519	65.6128
						41.2	32.8064	209.351	66.5283
						41.3	33.8745	210.571	67.1387
						41.4	34.3323	212.555	66.8335
						41.5	36.0107	211.945	69.1223
						41.6	33.4168	212.402	67.749
						41.7	36.1633	211.792	69.5801
						41.8	35.8582	212.86	68.512
						41.9	35.4004	213.47	68.512
						42	36.1633	213.47	69.2749
						42.1	35.0952	212.555	69.2749
						42.2	36.6211	212.402	68.6646
						42.3	35.553	215.149	70.4956
						42.4	35.8582	216.675	73.3948
						42.5	36.3159	217.285	70.1904
						42.6	38.147	216.98	68.3594
						42.7	36.4685	217.59	69.5801
						42.8	35.553	215.912	70.4956
						42.9	36.1633	217.743	71.106
						43	34.9426	219.879	72.4792
						43.1	36.7737	219.727	72.4792
						43.2	36.7737	220.337	69.4275
						43.3	37.0789	222.321	70.4956
						43.4	37.0789	222.473	70.0378
						43.5	36.9263	220.795	71.4111
						43.6	36.3159	220.795	70.0378
						43.7	37.384	221.863	70.0378
						43.8	38.4522	221.71	69.4275
						43.9	36.6211	223.541	71.8689
						44	37.384	226.44	72.0215
						44.1	38.2996	224.762	70.8008
						44.2	38.9099	225.678	72.1741
						44.3	39.0625	226.593	71.106
						44.4	37.8418	227.814	73.2422
						44.5	37.5366	226.593	73.7
						44.6	35.2478	228.882	72.0215
						44.7	36.0107	227.508	75.0732
						44.8	37.2315	228.119	74.1577
						44.9	36.3159	227.203	74.3103
						45	35.4004	228.272	73.0896
						45.1	34.9426	229.187	75.8362
						45.2	35.4004	231.323	75.0732
						45.3	37.8418	232.696	74.9206
						45.4	38.4522	232.544	77.0569
						45.5	36.6211	231.781	75.2258
						45.6	36.7737	232.696	74.1577
						45.7	38.4522	234.222	74.7681
						45.8	37.8418	236.054	76.2939
						45.9	37.8418	234.528	75.6836
						46	38.6047	234.375	76.7517
						46.1	38.9099	235.596	74.1577
						46.2	37.0789	233.917	75.6836
						46.3	39.5203	235.138	76.7517
						46.4	39.978	234.985	75.0732
						46.5	40.5884	236.969	76.4465
						46.6	39.6728	237.274	76.5991
						46.7	39.6728	239.105	77.3621
						46.8	39.0625	240.021	78.4302
						46.9	38.147	238.342	77.8198
						47	38.9099	238.953	77.6672
						47.1	39.6728	238.953	77.9724
						47.2	38.6047	239.41	76.9043
						47.3	38.2996	241.547	79.3457
						47.4	39.8254	242.31	76.1414
						47.5	38.2996	243.378	77.6672
						47.6	38.7573	245.972	77.6672
						47.7	39.6728	242.462	78.125
						47.8	40.1306	245.361	75.9888
						47.9	38.2996	242.767	76.4465
						48	39.0625	247.803	79.1931
						48.1	39.5203	247.65	78.5828
						48.2	39.8254	245.361	78.2776
						48.3	38.2996	245.972	78.7353
						48.4	40.2832	249.329	80.719
						48.5	40.8935	247.65	80.1086
						48.6	41.0461	247.04	80.719
						48.7	38.9099	248.413	82.2449
						48.8	41.0461	248.413	80.8716
						48.9	41.0461	250.092	78.5828
						49	40.5884	248.718	81.0242
						49.1	41.3513	250.397	81.3294
						49.2	41.8091	251.007	81.6345
						49.3	41.9617	253.601	79.3457
						49.4	41.1987	253.906	80.5664
						49.5	41.5039	254.211	81.3294
						49.6	40.741	251.617	81.0242
						49.7	42.4194	251.923	81.3294
						49.8	39.5203	252.228	80.5664
						49.9	43.0298	255.127	81.0242
						50	41.0461	255.432	80.4138
						50.1	42.1143	256.348	81.4819
						50.2	41.9617	259.552	82.3975
						50.3	43.0298	258.637	80.719
						50.4	43.0298	259.552	84.8389
						50.5	42.4194	260.773	83.1604
						50.6	41.8091	261.383	83.313
						50.7	43.9453	261.078	81.7871
						50.8	42.572	260.162	81.6345
						50.9	42.2668	261.993	81.9397
						51	43.335	262.146	81.0242
						51.1	41.5039	264.282	83.1604
						51.2	41.9617	262.451	83.313
						51.3	42.2668	264.435	83.7708
						51.4	41.8091	263.977	86.6699
						51.5	43.1824	263.977	83.7708
						51.6	40.4358	265.961	86.0596
						51.7	42.7246	265.198	84.9915
						51.8	42.2668	267.487	85.4492
						51.9	42.1143	267.181	84.5337
						52	41.3513	268.402	84.6863
						52.1	41.6565	269.318	83.9233
						52.2	44.2505	268.707	84.3811
						52.3	42.572	269.623	87.1277
						52.4	41.6565	271.759	85.4492
						52.5	43.1824	271.149	86.0596
						52.6	41.6565	270.844	87.738
						52.7	44.5557	273.285	86.3648
						52.8	42.4194	273.743	88.3484
						52.9	43.1824	274.353	87.738
						53	41.6565	276.184	87.4329
						53.1	41.8091	276.184	88.3484
						53.2	42.7246	277.557	86.9751
						53.3	43.4875	278.778	86.5173
						53.4	43.1824	277.405	89.2639
						53.5	42.2668	278.625	89.1113
						53.6	43.0298	279.999	89.7217
						53.7	43.1824	279.846	88.3484
						53.8	43.1824	279.999	90.1794
						53.9	43.6401	281.525	85.4492
						54	41.9617	281.677	88.3484
						54.1	43.9453	284.271	88.501
						54.2	44.0979	283.356	87.738
						54.3	45.929	282.44	86.6699
						54.4	43.7927	286.713	87.1277
						54.5	45.166	284.424	90.4846
						54.6	45.929	282.593	87.5854
						54.7	46.5393	284.576	89.2639
						54.8	44.8608	286.102	91.5527
						54.9	45.3186	287.476	90.6372
						55	44.4031	287.476	90.7898
						55.1	47.9126	287.323	91.5527
						55.2	46.2341	290.07	91.2476
						55.3	45.3186	291.443	91.8579
						55.4	46.3867	292.816	90.1794
						55.5	45.3186	291.138	92.6209
						55.6	45.166	289.764	90.1794
						55.7	45.7764	290.985	91.095
						55.8	43.9453	293.426	91.8579
						55.9	44.8608	293.121	93.5364
						56	45.0134	295.41	92.7734
						56.1	44.2505	295.563	93.0786
						56.2	46.0815	295.258	93.3838
						56.3	46.0815	298.462	93.9941
						56.4	45.0134	295.563	94.9097
						56.5	44.7082	295.715	96.1304
						56.6	44.7082	298.462	93.9941
						56.7	45.929	297.394	93.2312
						56.8	47.1497	299.683	95.2148
						56.9	44.7082	299.072	93.5364
						57	44.8608	300.903	94.4519
						57.1	46.3867	301.514	97.0459
						57.2	46.9971	298.92	95.0623
						57.3	46.6919	301.666	95.2148
						57.4	47.76	299.225	95.0623
						57.5	47.76	302.277	96.1304
						57.6	47.6074	305.328	97.5037
						57.7	48.2178	301.666	97.1985
						57.8	51.1169	305.023	96.8933
						57.9	48.2178	305.328	97.1985
						58	50.2014	307.465	98.2666
						58.1	50.354	310.059	96.7407
						58.2	48.8281	308.228	95.52
						58.3	48.8281	307.922	95.2148
						58.4	50.0488	307.922	97.6562
						58.5	49.8962	308.533	96.7407
						58.6	50.0488	311.279	97.3511
						58.7	49.1333	313.568	96.7407
						58.8	50.2014	314.026	97.8088
						58.9	50.8118	311.89	98.5718
						59	49.2859	312.653	99.3347
						59.1	49.2859	314.789	97.3511
						59.2	47.4548	314.178	99.3347
						59.3	48.8281	314.941	98.114
						59.4	48.523	314.178	100.861
						59.5	49.7437	316.62	99.9451
						59.6	49.2859	316.01	101.166
						59.7	51.5747	317.078	100.861
						59.8	51.4221	317.383	101.624
						59.9	51.2695	320.435	104.523
						60	49.1333	322.113	101.929
						60.1	50.5066	322.266	100.708
						60.2	50.354	321.503	103.302
						60.3	51.2695	320.892	102.539
						60.4	51.2695	320.587	104.218
						60.5	51.4221	322.876	103.76
						60.6	51.8799	324.86	101.624
						60.7	48.9807	325.317	103.149
						60.8	50.9644	324.707	101.929
						60.9	50.9644	324.249	102.386
						61	50.6592	324.707	104.065
						61.1	52.3376	326.843	102.386
						61.2	50.8118	327.148	105.438
						61.3	50.8118	328.064	103.149
						61.4	52.1851	327.911	103.302
						61.5	54.0161	328.827	102.539
						61.6	53.7109	331.116	104.675
						61.7	52.3376	328.674	102.539
						61.8	52.4902	332.489	104.218
						61.9	51.7273	334.32	103.607
						62	54.3213	332.184	103.912
						62.1	52.1851	334.168	106.049
						62.2	53.4058	338.287	108.337
						62.3	51.5747	337.677	106.049
						62.4	52.6428	338.44	105.896
						62.5	52.7954	335.541	108.337
						62.6	54.1687	339.05	107.269
						62.7	52.6428	337.524	106.659
						62.8	52.948	340.576	108.795
						62.9	54.779	338.44	105.743
						63	51.7273	338.592	107.422
						63.1	52.1851	337.982	108.337
						63.2	54.1687	341.492	110.168
						63.3	53.4058	342.102	105.591
						63.4	52.6428	344.391	106.354
						63.5	53.2532	343.475	108.795
						63.6	54.9316	345.459	109.1
						63.7	53.7109	345.001	108.337
						63.8	54.6265	347.9	108.643
						63.9	54.1687	350.342	111.084
						64	54.1687	346.527	111.389
						64.1	54.1687	349.426	110.626
						64.2	55.8472	350.494	106.659
						64.3	55.542	348.969	110.168
						64.4	55.542	351.41	109.253
						64.5	56.4575	352.325	109.863
						64.6	56.4575	351.41	109.558
						64.7	54.779	352.478	107.422
						64.8	55.9998	348.358	110.779
						64.9	57.5256	354.156	111.694
						65	57.9834	353.851	113.983
						65.1	58.5938	353.394	113.373
						65.2	57.6782	356.293	113.22
						65.3	58.8989	354.462	113.983
						65.4	58.7463	357.056	115.662
						65.5	58.7463	359.802	114.899
						65.6	59.967	356.445	115.814
						65.7	60.5774	359.65	114.746
						65.8	58.5938	357.971	117.34
						65.9	59.8145	360.26	115.204
						66	59.967	359.955	116.119
						66.1	58.5938	356.14	115.356
						66.2	57.2205	362.701	116.119
						66.3	58.2886	362.854	117.035
						66.4	58.136	362.091	117.34
						66.5	58.7463	363.617	114.441
						66.6	59.5093	363.922	114.899
						66.7	60.1196	364.227	115.051
						66.8	61.0352	366.669	115.814
						66.9	62.561	367.889	117.493
						67	60.1196	366.974	116.272
						67.1	62.7136	366.211	115.814
						67.2	61.0352	369.568	117.493
						67.3	62.2559	373.688	121.002
						67.4	62.4085	370.636	117.34
						67.5	61.3403	372.925	119.171
						67.6	60.8826	374.908	119.781
						67.7	61.6455	374.756	119.324
						67.8	59.3567	374.451	118.561
						67.9	60.1196	377.655	120.85
						68	61.1877	377.197	121.46
						68.1	61.7981	378.571	117.645
						68.2	61.4929	378.265	119.476
						68.3	61.4929	380.707	120.85
						68.4	64.5447	381.47	118.866
						68.5	63.7817	380.554	122.223
						68.6	63.6292	382.538	122.376
						68.7	61.7981	379.944	123.138
						68.8	62.1033	380.096	122.528
						68.9	62.4085	382.538	121.155
						69	62.4085	384.064	122.528
						69.1	63.324	385.437	122.528
						69.2	63.324	385.59	121.918
						69.3	62.1033	385.132	123.596
						69.4	61.4929	385.284	121.765
						69.5	62.561	387.573	123.901
						69.6	61.3403	386.81	123.596
						69.7	60.73	386.963	122.833
[truncated: 103 more rows]

## Sheet: Figure 2f
Figure 2f: Effect of PE on whole cell mPanx1 currents in fibroblasts from Gαq/11 double knockout mice (Fq11) co-transfected with α1D-AR, mPanx1, and Gαq(A253K).
	Representative time series
	Time (min)	Current at +80 mV (pA)	Treatment
	0.08	139.947	none
	0.17	109.39	none
	0.25	102.474	none
	0.33	89.6254	none
	0.42	85.8798	none
	0.5	70.3379	none
	0.58	70.6336	none
	0.67	127.749	none
	0.75	117.444	none
	0.83	103.979	none
	0.92	95.9168	none
	1	97.6946	none
	1.08	93.9477	none
	1.17	134.99	none
	1.25	126.697	none
	1.33	115.518	none
	1.42	122.324	none
	1.5	119.538	none
	1.58	114.802	none
	1.67	103.47	none
	1.75	105.627	none
	1.83	105.519	none
	1.92	89.8047	none
	2	96.0688	none
	2.08	96.1231	none
	2.17	104.898	none
	2.25	110.31	none
	2.33	104.754	none
	2.42	100.729	none
	2.5	103.378	none
	2.58	108.834	none
	2.67	114.747	none
	2.75	110.415	none
	2.83	112.588	none
	2.92	115.804	none
	3	119.923	none
	3.08	115.615	none
	3.17	116.099	none
	3.25	109.937	none
	3.33	110.329	none
	3.42	116.995	none
	3.5	120.358	none
	3.58	127.165	PE
	3.67	128.917	PE
	3.75	133.632	PE
	3.83	131.797	PE
	3.92	126.079	PE
	4	128.632	PE
	4.08	113.229	PE
	4.17	128.27	PE
	4.25	122.763	PE
	4.33	126.344	PE
	4.42	124.042	PE
	4.5	121.703	PE
	4.58	115.52	PE
	4.67	118.089	PE
	4.75	110.827	PE
	4.83	116.83	PE
	4.92	117.273	PE
	5	133.685	PE
	5.08	130.755	PE
	5.17	130.269	PE
	5.25	133.563	PE
	5.33	136.667	PE
	5.42	139.155	PE
	5.5	143.303	PE
	5.58	140.251	PE
	5.67	145.746	PE
	5.75	138.72	PE
	5.83	132.136	PE
	5.92	131.416	PE
	6	134.262	PE
	6.08	131.451	PE
	6.17	130.928	PE
	6.25	127.069	PE
	6.33	122.585	PE
	6.42	129.771	PE
	6.5	133.337	PE
	6.58	133.545	PE
	6.67	116.627	PE
	6.75	123.285	PE
	6.83	116.616	PE
	6.92	109.724	PE
	7	113.82	PE
	7.08	111.071	PE
	7.17	117.845	PE
	7.25	111.191	PE
	7.33	121.276	PE
	7.42	118.879	PE
	7.5	125.219	PE
	7.58	119.216	PE
	7.67	112.509	PE
	7.75	117.759	PE
	7.92	114.657	PE
	8	114.013	PE
	8.08	113.128	PE
	8.17	113.957	PE
	8.25	114.284	PE
	8.33	112.228	PE
	8.42	113.801	PE
	8.5	120.445	PE
	8.58	119.224	PE
	8.67	128.397	PE
	8.75	122.676	PE
	8.83	124.178	CBX
	8.92	120.579	CBX
	9	120.4	CBX
	9.08	107.382	CBX
	9.17	107.482	CBX
	9.25	106.087	CBX
	9.33	98.9939	CBX
	9.42	100.121	CBX
	9.5	95.5796	CBX
	9.58	81.87	CBX
	9.67	79.4638	CBX
	9.75	78.585	CBX
	9.83	77.9004	CBX
	9.92	73.993	CBX
	10	68.7841	CBX
	10.08	69.3128	CBX
	10.17	73.4208	CBX
	10.25	64.4997	CBX
	10.33	62.3977	CBX
	10.42	63.8645	CBX
	10.5	56.5746	CBX
	10.58	56.9872	CBX
	10.67	52.6276	CBX
	10.75	53.1166	CBX
	10.83	50.0099	CBX
	10.92	47.6108	CBX
	11	48.9747	CBX
	11.08	46.6544	CBX
	11.17	53.3989	CBX
	11.25	48.7059	CBX
	11.33	47.0714	CBX
	11.42	45.5851	CBX
	11.5	46.3091	CBX
	11.58	44.7232	CBX
	11.67	45.2657	CBX
	11.75	43.7768	CBX

## Sheet: Figure 2g
Figure 2g: Summary data reveal that only wild type Gαq could rescue PE activation of mPanx1 in Fq11 cells.
	PE-induced whole-cell current was normalized to basally CBX-sensitive current (%).
	Fq11	+Gqwt	+GqA253K
Cell 1	17	194	315
Cell 2	5	271	0
Cell 3	0	316	0
Cell 4	58	259	23
Cell 5	0	222	33
Cell 6		517	0
Cell 7		656
Cell 8		57
Cell 9		368

## Sheet: Figure 2h
Figure 2h: Intracellular calcium measurements in response to PE (20 μM) or thapsigargin (1 μM) in Fura-2AM loaded Gαq/11/12/13-deleted HEK293 cells transfected with α1DAR, with or without varying Gαq proteins (n=3 separate experiments).
	Upper panel: thapsigargin														Lower panel: PE
	Mock			alpha1D-AR+ Gqwt			alpha1D-AR+ Gq(A253K)			alpha1D-AR alone					Mock			alpha1D-AR+ Gqwt			alpha1D-AR+ Gq(A253K)			alpha1D-AR alone
Time (sec)	Experiment1	Experiment2	Experiment3	Experiment1	Experiment2	Experiment3	Experiment1	Experiment2	Experiment3	Experiment1	Experiment2	Experiment3		Time (sec)	Experiment1	Experiment2	Experiment3	Experiment1	Experiment2	Experiment3	Experiment1	Experiment2	Experiment3	Experiment1	Experiment2	Experiment3
10	1.01953	1.04335	1.08102	1.02442	1.02339	1.0252	1.00806	1.0137	1.08862	0.996792	1.02542	1.11744		10	1.02248	1.01694	1.0619	1.01838	1.00282	1.01387	1.00356	1.00715	1.08371	1.02774	1.03425	1.10617
20	1.03386	1.02398	1.04125	1.02271	0.992893	1.02262	1.03389	1.00428	1.03983	1.01074	1.02675	1.05309		20	1.02529	1.01524	0.991994	0.995881	1.0096	1.00867	1.0095	1.02665	1.04518	1.00262	1.01341	1.12405
30	0.989914	1.00625	1.05571	1.01383	0.995263	1.01669	0.996675	0.992692	1.04298	1.03077	0.999118	1.03155		30	0.996403	1.0148	0.993927	0.987593	1.01012	1.00448	1.01049	1.01191	1.01869	1.00781	1.00611	1.08164
40	1.01636	0.999603	1.01529	0.993141	1.007	1.01937	1.00977	1.00475	0.983665	1.01098	1.00469	1.01055		40	0.998675	1.01411	0.978971	1.00259	0.997281	1.02621	1.01433	1.01402	1.00989	1.0031	1.0033	1.04607
50	0.990379	1.01846	0.982872	0.980162	0.993585	1.02157	1.00985	0.989562	1.02156	1.00187	0.995986	1.02175		50	1.01338	0.985564	0.978632	0.986731	0.994872	0.994079	1.0141	0.995825	0.978947	1.00301	0.995085	1.02969
60	1.00812	0.997075	0.995135	0.990121	1.00692	1.00724	0.99099	1.00423	1.00928	0.998347	0.999397	1.00232		60	1.01077	0.998178	0.961241	0.988562	1.00209	1.00642	0.999063	1.00313	0.983335	0.999696	0.996183	1.01531
70	0.991567	0.99029	0.970485	1.00033	0.982978	0.987149	1.00047	1.01527	0.970275	0.992419	0.996421	0.977448		70	0.989568	0.994509	0.960262	0.999952	0.998738	0.999094	0.995289	0.988072	0.973852	0.992977	0.99356	0.982315
80	0.982256	0.985252	0.9637	0.981018	1.0051	0.963138	0.998185	0.996812	0.971443	0.993788	0.986569	0.948686		80	0.98925	0.993869	0.954579	0.97008	1.00144	0.992747	0.999509	0.995603	0.970792	1.00139	0.989215	1.00238
90	0.990373	0.97584	0.967617	1.01261	1.00611	0.986634	1.01738	0.985464	0.960255	0.983545	1.00249	0.949786		90	0.991287	0.990015	0.953814	0.981052	0.99467	0.986531	0.984362	0.977241	0.966476	0.990509	0.983898	0.985468
100	0.995324	0.971173	0.981257	0.995917	0.985228	0.974471	0.964943	0.992767	0.957885	0.989226	0.986809	0.942659		100	0.978303	0.996273	0.951814	0.999984	1.00557	0.982449	0.985934	0.9935	0.952464	0.983116	0.995398	0.983962
110	0.982326	0.988727	0.945655	0.985723	1.00152	0.975928	0.969805	1.00048	0.954214	0.991531	0.976347	0.944719		110	0.984586	0.980498	0.928943	0.973801	0.982805	0.971361	0.983866	0.986898	0.954314	0.988027	0.989587	0.975241
120	0.978157	0.981529	0.947464	0.980637	0.976681	0.959432	0.984654	0.964582	0.95322	0.959186	0.967794	0.928641		120	0.977545	0.984391	0.938183	0.983097	0.998035	0.981881	0.986298	0.983735	0.931119	0.986696	0.985366	0.947556
130	0.974759	0.971379	0.961958	0.98194	0.987873	0.998315	0.983137	0.977805	0.950815	0.968848	0.983008	0.916007		130	0.98363	0.974264	0.933926	1.06826	1.10659	1.05128	0.991528	0.997296	0.946293	0.992785	0.990889	0.946845
140	0.998225	0.997242	0.960252	0.996251	0.993871	0.996211	0.975791	0.959159	0.959859	0.958694	0.99932	0.935849		140	0.969229	0.969721	0.936316	1.12202	1.14795	1.12288	1.06932	1.08775	1.00355	0.977036	0.978235	0.949814
150	0.992044	1.01113	0.950239	1.00129	1.03461	1.0255	1.00652	0.987394	0.949242	0.985917	0.999552	0.910812		150	0.988733	0.987874	0.938023	1.10399	1.12671	1.10725	1.0829	1.08484	1.01755	0.97375	0.973382	0.945911
160	1.01531	1.02486	0.992565	1.0088	1.01386	1.03605	1.01294	0.981127	0.95722	1.00425	0.996872	0.93103		160	0.974592	0.981594	0.932941	1.10417	1.10829	1.09589	1.06233	1.06326	0.982153	0.973198	0.985687	0.930133
170	1.01531	1.01614	1.0228	1.04945	1.04672	1.05125	1.01641	0.986773	0.988817	1.03792	1.01505	0.939086		170	0.963666	0.964554	0.904972	1.07826	1.07916	1.07926	1.02484	1.03085	0.981421	0.973629	0.983039	0.926434
180	1.0491	1.03248	1.02239	1.04936	1.05779	1.07713	1.02878	1.00482	0.969273	1.04842	1.00803	0.930324		180	0.973488	0.971916	0.930116	1.0605	1.08221	1.08005	1.01847	1.01478	0.958425	0.961137	0.980423	0.933395
190	1.07763	1.04833	1.05729	1.0899	1.07691	1.07818	1.07069	1.01564	0.987114	1.07585	1.02761	0.971891		190	0.961465	0.976556	0.923427	1.07092	1.09321	1.0918	1.0229	1.01024	0.962464	0.978741	0.978179	0.906375
200	1.07605	1.04252	1.06077	1.09949	1.10347	1.12567	1.08059	1.00817	0.998106	1.08533	1.04601	0.957169		200	0.98127	0.99315	0.911598	1.07365	1.11162	1.06543	0.998117	1.00887	0.960781	0.965694	0.980045	0.932332
210	1.12013	1.06299	1.07941	1.12764	1.11952	1.16907	1.07313	1.02656	1.00217	1.09845	1.04921	0.989895		210	0.975117	0.977053	0.911203	1.05195	1.10216	1.06714	0.97984	0.980479	0.920058	0.961424	0.984404	0.919487
220	1.12217	1.06476	1.11503	1.16386	1.15283	1.18904	1.11518	1.02807	1.02754	1.11219	1.05705	1.01097		220	0.967822	0.982762	0.937355	1.0799	1.09006	1.04182	1.00305	0.994191	0.936523	0.971865	0.975689	0.907056
230	1.11398	1.07844	1.10834	1.15626	1.17581	1.21429	1.13428	1.06004	1.03776	1.14353	1.07142	1.02223		230	0.95925	0.968306	0.921646	1.04835	1.09572	1.03082	0.979573	0.99416	0.952955	0.958982	0.967131	0.911019
240	1.15447	1.09472	1.15461	1.17423	1.15894	1.22186	1.1304	1.0466	1.05752	1.13471	1.07147	0.994721		240	0.971596	0.963516	0.921924	1.04879	1.07585	1.0421	0.994917	0.989004	0.933276	0.958045	0.980541	0.93017
250	1.15249	1.09446	1.12856	1.21572	1.19539	1.20315	1.13395	1.06134	1.06671	1.13396	1.08691	1.01683		250	0.970741	0.97185	0.914094	1.03919	1.06171	1.02766	0.994777	0.99689	0.938317	0.973721	0.984325	0.902307
260	1.14402	1.11971	1.13651	1.22795	1.19197	1.19122	1.1413	1.07193	1.0417	1.15721	1.09863	1.00553		260	0.968379	0.979378	0.923494	1.02329	1.05439	0.999967	0.997267	0.994216	0.93355	0.989498	0.975318	0.904684
270	1.2073	1.14366	1.15768	1.20895	1.19711	1.23088	1.15587	1.08294	1.04883	1.1527	1.1039	1.02013		270	0.957592	0.964049	0.937734	1.02848	1.06206	0.981022	0.999269	0.999466	0.945416	0.972465	0.982037	0.904685
280	1.20087	1.11641	1.14263	1.2494	1.20612	1.17684	1.15784	1.08763	1.07787	1.17721	1.10328	1.03678		280	0.950096	0.970512	0.903266	1.01317	1.05462	1.00679	0.989984	0.990672	0.921466	0.975908	0.989849	0.899344
290	1.19394	1.11203	1.14844	1.22262	1.19644	1.1539	1.17454	1.09179	1.0702	1.18095	1.11472	0.995009		290	0.96315	0.980863	0.911874	1.02052	1.04625	0.979619	0.98512	0.994148	0.942196	0.94937	0.975509	0.880411
300	1.21348	1.12487	1.15504	1.2228	1.18081	1.18076	1.17342	1.10476	1.07309	1.16723	1.11799	1.02973		300	0.941138	0.969232	0.910311	1.00992	1.02994	0.991863	1.00174	0.999921	0.926512	0.96988	0.984378	0.884922
310	1.20652	1.13921	1.14043	1.19849	1.17938	1.19357	1.1648	1.08879	1.05055	1.19854	1.13552	1.02373		310	0.967101	0.971124	0.903541	0.991297	1.03737	0.976852	0.99108	0.993229	0.921026	0.962653	0.984559	0.884017
320	1.22187	1.13282	1.13599	1.1829	1.17429	1.16064	1.18538	1.08524	1.06836	1.17844	1.1253	1.05119		320	0.949852	0.969797	0.903252	0.998137	1.01873	0.986293	0.992653	0.97744	0.919318	0.958964	0.984167	0.87996
330	1.17644	1.14768	1.1261	1.20407	1.17318	1.13373	1.1807	1.10167	1.06699	1.16435	1.10676	1.03027		330	0.958503	0.986268	0.899493	0.976581	1.02968	0.95794	0.999149	0.985476	0.913312	0.964759	0.984819	0.889606
340	1.23243	1.13573	1.12342	1.19316	1.1704	1.12444	1.16918	1.09208	1.06168	1.14032	1.11405	1.01188		340	0.950514	0.983051	0.902075	0.984555	1.00863	0.968773	0.98108	0.977839	0.926518	0.967429	0.980035	0.867764
350	1.21486	1.14308	1.10944	1.18857	1.17978	1.11488	1.16451	1.11028	1.05661	1.12946	1.11929	0.988907		350	0.956787	0.975209	0.900645	0.990634	1.01236	0.951588	1.0055	0.976703	0.909052	0.944154	0.990168	0.88462
360	1.18567	1.14943	1.12774	1.18488	1.18079	1.09266	1.16667	1.10143	1.05977	1.12463	1.12532	1.00764		360	0.933957	0.978109	0.915334	0.983522	1.02689	0.96875	0.968899	0.984201	0.907793	0.936163	0.976522	0.872704
370	1.20294	1.12863	1.11492	1.19364	1.16948	1.09057	1.16482	1.10286	1.03169	1.14138	1.12938	1.01295		370	0.955104	0.973095	0.91019	0.993859	1.00763	0.96947	0.995925	0.976186	0.896923	0.955518	0.98441	0.879113
380	1.16234	1.15106	1.11784	1.17183	1.16469	1.06245	1.12206	1.11345	1.03464	1.14697	1.1127	1.02671		380	0.951905	0.982628	0.899019	0.986425	0.998592	0.949406	0.986679	0.973235	0.898529	0.943661	0.992053	0.876454
390	1.17214	1.14198	1.12585	1.20169	1.14884	1.09234	1.15564	1.12608	1.06364	1.08829	1.13113	1.01055		390	0.946823	0.968641	0.899897	0.982909	1.00972	0.95802	0.971814	0.989144	0.897388	0.933679	0.983818	0.863932
400	1.15805	1.1467	1.112	1.15924	1.14069	1.06964	1.13258	1.09079	1.03009	1.1244	1.10641	0.972037		400	0.951229	0.969046	0.89103	0.984259	1.00896	0.975368	0.963735	0.978378	0.897978	0.941093	0.992565	0.88072
410	1.19722	1.1377	1.09869	1.15512	1.15881	1.04252	1.1597	1.0744	1.02943	1.11275	1.13108	1.00202		410	0.954314	0.97246	0.900703	0.991907	1.02102	0.965046	0.995297	0.979343	0.905211	0.951594	0.98692	0.85274
420	1.18795	1.13834	1.09994	1.17296	1.16189	1.05998	1.13699	1.09118	1.03774	1.10536	1.10983	1.00133		420	0.944275	0.990897	0.907396	0.993008	1.00617	0.965772	0.992275	0.972307	0.904234	0.946452	0.988527	0.883715
430	1.17567	1.12369	1.05045	1.15209	1.14632	1.06469	1.11569	1.08847	1.0322	1.09581	1.10796	0.997112		430	0.946401	0.980601	0.890437	0.983721	1.00836	0.968448	0.985341	0.979489	0.915881	0.939679	0.994926	0.876262
440	1.15216	1.14559	1.08485	1.1383	1.13695	1.06254	1.1358	1.11351	1.02824	1.10368	1.09951	0.995343		440	0.945274	0.975378	0.901708	0.983946	1.01721	0.952297	0.976062	0.986659	0.9003	0.958348	0.990519	0.877619
450	1.17214	1.11311	1.07892	1.11794	1.1405	1.04442	1.13549	1.07804	1.01863	1.07687	1.09801	0.971007		450	0.945216	0.988494	0.904757	0.975554	1.00912	0.957534	1.00253	0.972861	0.91462	0.95962	0.983802	0.869113
460	1.14703	1.12655	1.07803	1.12315	1.11811	1.04487	1.13027	1.08142	0.990532	1.07469	1.12961	1.00636		460	0.944567	0.971682	0.916036	0.968197	1.011	0.942238	0.9862	0.987244	0.902365	0.946045	0.981148	0.869078
470	1.13913	1.10881	1.0598	1.1286	1.14339	1.04715	1.12925	1.09797	1.01149	1.09958	1.11119	0.982161		470	0.950563	0.972906	0.896215	0.997814	1.01585	0.943567	0.977734	0.974232	0.906023	0.951374	0.994504	0.855441
480	1.13215	1.13259	1.05957	1.1401	1.12289	1.04807	1.11222	1.08853	0.983848	1.0582	1.0975	0.941484		480	0.940898	0.969449	0.903056	0.975792	1.00443	0.945697	0.971757	0.972526	0.892611	0.928941	0.983415	0.863018
490	1.12696	1.12635	1.02616	1.08254	1.11162	1.03649	1.0855	1.06621	1.00659	1.04943	1.11701	0.94016		490	0.95177	0.980328	0.925577	0.97408	0.985137	0.951595	0.962378	0.975103	0.88742	0.941871	0.985936	0.858463
500	1.09641	1.10054	1.01749	1.08732	1.11241	1.04423	1.11031	1.09756	0.979459	1.06295	1.12624	0.947689		500	0.947695	0.970273	0.898775	0.975317	1.00141	0.943458	0.962909	0.960923	0.902034	0.942334	0.976837	0.864825
510	1.10724	1.11587	1.01826	1.10068	1.10541	1.05764	1.10223	1.07683	0.984228	1.04044	1.10309	0.979633		510	0.937148	0.981908	0.886429	0.971381	1.01234	0.960337	0.96392	0.986449	0.912804	0.94395	0.990604	0.859049
520	1.11198	1.09468	1.03108	1.10863	1.09376	1.05378	1.08133	1.08105	0.988727	1.09081	1.11225	0.924854		520	0.948088	0.960988	0.913882	0.982893	1.00043	0.941432	0.972562	0.98376	0.926234	0.968463	0.97578	0.858885
530	1.10344	1.11536	1.04595	1.11463	1.08845	1.0322	1.09735	1.06602	0.994201	1.02608	1.08328	0.959514		530	0.932396	0.969951	0.88124	0.958481	0.995482	0.946519	0.970099	0.974659	0.891863	0.947621	0.978886	0.857723
540	1.08662	1.09509	1.01654	1.07393	1.0854	1.01103	1.0966	1.06775	0.975899	1.03925	1.09251	0.94998		540	0.950678	0.970656	0.885142	0.974533	0.984434	0.948838	0.956774	0.981388	0.890478	0.957614	0.975607	0.858298
550	1.1085	1.1052	1.00496	1.10522	1.08767	1.00947	1.08555	1.10363	0.986541	1.04702	1.07782	0.926552		550	0.931751	0.976432	0.888736	0.975643	1.00828	0.952146	0.975656	0.980712	0.913352	0.949277	0.989907	0.854849
560	1.08931	1.09255	1.02986	1.09991	1.09999	1.01681	1.08341	1.07569	0.988414	1.03137	1.10148	0.927615		560	0.945989	0.962706	0.885893	0.974757	0.990881	0.950444	0.96418	0.976907	0.901546	0.955204	0.998071	0.852777
570	1.07109	1.07761	1.00589	1.08304	1.10793	1.00231	1.07926	1.08232	0.995828	1.01981	1.09682	0.93331		570	0.933243	0.983739	0.900525	0.96681	0.994294	0.94695	0.964121	0.972388	0.903107	0.95041	0.986115	0.851562
580	1.07262	1.10514	1.0174	1.10504	1.09884	0.998476	1.08977	1.07443	0.978391	1.0095	1.08159	0.931327		580	0.941001	0.951771	0.895151	0.962339	1.00306	0.95213	0.956406	0.966057	0.900564	0.962107	0.986057	0.858002
590	1.07362	1.09247	1.02003	1.09239	1.1139	0.99107	1.07548	1.06839	0.97745	1.02863	1.08232	0.91402		590	0.940003	0.981895	0.903083	0.972967	1.00383	0.945498	0.947189	0.966282	0.89369	0.925734	0.992857	0.848762

## Sheet: Figure 2i
Figure 2i: Averaged peak signal for receptor-mediated calcium transients normalized to thapsigargin (n=3).
	Normalized calcium release (phenylephrine/thapsigargin; %)
	Mock	alpha1D-AR alone	alph1D-AR+ Gqwt	alph1D-AR+ Gq(A253K)
Experiment 1	0.041691	0.044973	0.564347	0.449266
Experiment 2	0.070333	0.08904	0.740095	0.785884
Experiment 3	0.04358	0	0.565908	0.526362

[truncated: 60 more sheets: Figure 3a, Figure 3b, Figure 3c, Figure 3d, Figure 3e, Figure 3f, Figure 3g, Figure 4a, Figure 4b, Figure 4c, Figure 4d, Figure 4e, Figure 4f, Figure 4g, Figure 4h, Figure 4i, Figure 5a, Figure 5b, Figure 5c, Figure 5d …]
